# Supplementary material for: 1,3-Diallyl-2-methyl­benzimidazolium bromide dihydrate
Source: Acta Crystallogr Sect E Struct Rep Online. 2009 Sep 5;65(Pt 10):o2321. doi: 10.1107/S1600536809034175 (PMC2970382; doi:10.1107/S1600536809034175)
Supplement: Supplementary file 2 [file e-65-o2321-Isup2.hkl]

# 
# h,k,l, Fc-squared, Fo-squared, sigma(Fo-squared) and status flag 
# 
data_I
_shelx_title '  C2/m' 
_shelx_refln_list_code          4 
_shelx_F_calc_maximum      250.92 
_exptl_crystal_F_000       680.00 
_reflns_d_resolution_high  0.7699 
 
loop_ 
 _symmetry_equiv_pos_as_xyz 
 'x, y, z' 
 '-x, y, -z' 
 'x+1/2, y+1/2, z' 
 '-x+1/2, y+1/2, -z' 
 '-x, -y, -z' 
 'x, -y, z' 
 '-x+1/2, -y+1/2, -z' 
 'x+1/2, -y+1/2, z' 
 
_cell_length_a    13.2888 
_cell_length_b    16.8763 
_cell_length_c     7.3897 
_cell_angle_alpha  90.000 
_cell_angle_beta  109.773 
_cell_angle_gamma  90.000 
 
_shelx_F_squared_multiplier     1.000 
 
loop_ 
 _refln_index_h 
 _refln_index_k 
 _refln_index_l 
 _refln_F_squared_calc 
 _refln_F_squared_meas 
 _refln_F_squared_sigma 
 _refln_observed_status 
   2   0   0     9089.84    10125.54    221.91 o 
   4   0   0     2280.63     2208.05     33.90 o 
   6   0   0    13503.55    14994.82    199.67 o 
   8   0   0      555.71      539.81      9.32 o 
  10   0   0      189.80      222.87      7.35 o 
  12   0   0      278.81      276.45     12.82 o 
  14   0   0      660.82      675.07     38.88 o 
  16   0   0       76.47       85.68     27.84 o 
   3   1   0    10530.60    11022.71    116.82 o 
   5   1   0      439.73      481.43      6.10 o 
   7   1   0      216.41      243.55      4.49 o 
   9   1   0      918.13     1037.02     10.91 o 
  11   1   0     1531.51     1615.86     19.58 o 
  13   1   0      225.98      244.53     11.18 o 
  15   1   0        3.17       -5.54     25.67 o 
   0   2   0      504.28      361.54     11.65 o 
   2   2   0     1263.49     1306.82     14.40 o 
   4   2   0     8106.48     8483.31     76.75 o 
   6   2   0     4037.02     3949.82     36.39 o 
   8   2   0     3042.03     3171.00     29.70 o 
  10   2   0     3448.72     3578.30     33.89 o 
  12   2   0      548.06      519.59     12.13 o 
  14   2   0      123.29      127.04     17.07 o 
  16   2   0      170.16      166.30     20.89 o 
   1   3   0    13974.62    14516.17    132.68 o 
   3   3   0    20666.95    21642.54    204.95 o 
   5   3   0     1887.37     1912.47     18.11 o 
   7   3   0     5226.93     5364.60     52.73 o 
   9   3   0     1884.96     2001.45     19.67 o 
  11   3   0       96.66      114.76      5.34 o 
  13   3   0      789.15      798.31     19.29 o 
  15   3   0      130.90      108.58     18.76 o 
   0   4   0     1298.56     1424.93     14.84 o 
   2   4   0      136.57      163.39      3.12 o 
   4   4   0     1263.66     1314.89     12.86 o 
   6   4   0      977.35      899.74      8.65 o 
   8   4   0      705.51      697.26      8.80 o 
  10   4   0       92.67      110.87      4.68 o 
  12   4   0       12.40        7.29      6.07 o 
  14   4   0       63.65       64.69     14.01 o 
   1   5   0     7535.08     7751.10     57.94 o 
   3   5   0    10431.08    10812.80     93.38 o 
   5   5   0     6300.92     6398.70     58.28 o 
   7   5   0     8144.37     8206.78     66.15 o 
   9   5   0      912.64      885.61     10.32 o 
  11   5   0      958.23     1018.52     15.82 o 
  13   5   0      426.35      448.90     25.53 o 
  15   5   0       33.35       21.61     15.28 o 
   0   6   0      156.51      152.42      3.63 o 
   2   6   0      873.27      981.25      8.42 o 
   4   6   0     8437.67     8684.53     78.81 o 
   6   6   0     2537.13     2654.21     23.17 o 
   8   6   0      655.92      638.23      8.12 o 
  10   6   0     2339.55     2362.82     27.83 o 
  12   6   0      123.92      109.90     10.42 o 
  14   6   0       67.71       73.01     14.50 o 
   1   7   0     1713.31     1510.33     12.02 o 
   3   7   0     4209.25     4289.09     35.08 o 
   5   7   0     1382.20     1380.05     12.85 o 
   7   7   0       52.94       74.75      2.79 o 
   9   7   0     1797.03     1760.65     18.98 o 
  11   7   0      783.67      784.05     19.99 o 
  13   7   0       45.18       39.70     13.76 o 
  15   7   0      140.31      122.35     17.11 o 
   0   8   0    16117.21    17426.80    182.53 o 
   2   8   0     9560.49    10308.10     76.86 o 
   4   8   0     3886.28     3516.43     30.26 o 
   6   8   0     2933.18     3076.29     25.86 o 
   8   8   0     1162.15     1245.28     11.59 o 
  10   8   0      584.28      650.51     11.54 o 
  12   8   0      349.33      408.89     20.82 o 
  14   8   0      248.55      269.92     18.16 o 
   1   9   0      594.86      783.94      7.00 o 
   3   9   0     2049.62     2172.34     16.22 o 
   5   9   0       11.64        6.04      2.50 o 
   7   9   0        4.07        3.67      2.98 o 
   9   9   0      514.96      508.52      7.66 o 
  11   9   0       28.91       32.43     11.10 o 
  13   9   0        8.56        0.55     16.68 o 
   0  10   0      876.93      670.05      8.90 o 
   2  10   0     4784.95     4716.40     37.17 o 
   4  10   0     5640.67     5752.06     42.36 o 
   6  10   0      746.14      755.68      8.71 o 
   8  10   0      820.25      817.63     11.21 o 
  10  10   0     1197.83     1114.53     30.83 o 
  12  10   0      357.83      361.71     27.55 o 
  14  10   0       82.03       40.51     16.62 o 
   1  11   0     5607.50     5856.73     49.25 o 
   3  11   0     1243.43     1258.31     10.54 o 
   5  11   0      605.83      618.39      6.83 o 
   7  11   0     1766.09     1790.72     17.14 o 
   9  11   0       76.81       95.91      6.49 o 
  11  11   0      239.43      283.01     16.90 o 
  13  11   0      215.36      243.04     18.54 o 
   0  12   0      392.07      402.03     10.75 o 
   2  12   0      691.70      691.16      7.53 o 
   4  12   0      293.68      245.38      4.47 o 
   6  12   0      168.03      160.45      4.20 o 
   8  12   0      358.45      349.23      7.43 o 
  10  12   0       31.65        8.76      9.38 o 
  12  12   0        6.41       -3.82     15.35 o 
   1  13   0     1621.44     1704.71     18.41 o 
   3  13   0     1404.96     1439.87     12.97 o 
   5  13   0     2719.80     2791.95     23.99 o 
   7  13   0     1289.03     1350.34     14.39 o 
   9  13   0      806.30      861.64     29.98 o 
  11  13   0      333.97      329.29     18.73 o 
  13  13   0      145.70      161.99     27.87 o 
   0  14   0       53.05       50.12      5.85 o 
   2  14   0      622.85      623.57      8.82 o 
   4  14   0      249.10      249.38      5.39 o 
   6  14   0      114.67      146.54      7.62 o 
   8  14   0      267.07      241.01      9.38 o 
  10  14   0       28.81       25.48     14.22 o 
  12  14   0        4.39        0.84     16.44 o 
   1  15   0     1165.94     1143.87     14.88 o 
   3  15   0     1134.12     1110.82     23.30 o 
   5  15   0      330.71      360.37     11.09 o 
   7  15   0      402.04      351.62     12.31 o 
   9  15   0      117.99      121.21     14.99 o 
  11  15   0       62.66       73.37     16.76 o 
   0  16   0     1662.59     1709.46     35.84 o 
   2  16   0      190.34      200.39     10.87 o 
   4  16   0      341.95      338.27     11.35 o 
   6  16   0     1095.85     1000.95     33.56 o 
   8  16   0      462.19      472.50     30.11 o 
  10  16   0      179.66      189.11     39.22 o 
   1  17   0       12.48       28.51     12.09 o 
   3  17   0       41.03       58.05     17.94 o 
   5  17   0        1.14        3.96     12.33 o 
   7  17   0        7.04        9.14     12.88 o 
   9  17   0       31.13       27.40     28.35 o 
   0  18   0     1079.91     1006.74     50.12 o 
   2  18   0     1009.89     1007.13     35.55 o 
   4  18   0      511.39      568.21     37.01 o 
   6  18   0      230.34      207.46     21.94 o 
   8  18   0       92.89       75.36     17.33 o 
   1  19   0      171.26      195.71     21.65 o 
   3  19   0      250.74      256.57     22.74 o 
   5  19   0       65.08       65.96     24.89 o 
   7  19   0       35.62       13.95     21.35 o 
   0  20   0      266.06      384.77     36.64 o 
   2  20   0       20.79       34.59     20.64 o 
   4  20   0       82.52       47.66     21.81 o 
   6  20   0      134.81      145.59     28.04 o 
   1  21   0      122.73      125.36     23.53 o 
   3  21   0      272.54      274.02     25.75 o 
 -16   0   1      102.75       80.40     26.96 o 
 -14   0   1      390.78      422.42     23.12 o 
 -12   0   1     1114.04     1188.99     21.12 o 
 -10   0   1     2921.89     2929.61     38.67 o 
  -8   0   1     3048.83     2730.12     61.87 o 
  -6   0   1    13573.93    13944.14    147.97 o 
  -4   0   1    55612.45    53879.42    510.27 o 
  -2   0   1      107.87      102.22      1.96 o 
   4   0   1      635.50      559.32     18.76 o 
   6   0   1    13366.90    13895.77    250.56 o 
   8   0   1     1859.90     1863.41     34.93 o 
  10   0   1      961.01      935.25     17.72 o 
  12   0   1      773.53      738.61     19.77 o 
  14   0   1      130.89      146.16     24.99 o 
 -15   1   1       40.66       40.48     14.00 o 
 -13   1   1       68.20       74.96      8.16 o 
 -11   1   1       89.81       80.14      4.70 o 
  -9   1   1       66.12       71.26      3.70 o 
  -7   1   1     5100.81     5437.95     47.84 o 
  -5   1   1     2718.80     2657.73     18.78 o 
  -3   1   1     1798.34     1807.51     12.49 o 
  -1   1   1     2132.54     1920.21     17.07 o 
   1   1   1     2887.47     2964.48     52.37 o 
   3   1   1     1279.07     1270.30     24.41 o 
   5   1   1      100.23       99.26      3.81 o 
   7   1   1      993.98      913.71     12.34 o 
   9   1   1     1110.51     1169.46     14.53 o 
  11   1   1      181.63      145.27      6.58 o 
  13   1   1       22.67       27.72     14.80 o 
  15   1   1       12.27        4.18     18.83 o 
 -16   2   1       86.73       23.33     16.10 o 
 -14   2   1      397.08      373.78     17.46 o 
 -12   2   1      459.60      518.95     10.58 o 
 -10   2   1     1914.24     1895.71     18.62 o 
  -8   2   1     2761.47     2800.74     25.51 o 
  -6   2   1     1842.48     1803.53     14.77 o 
  -4   2   1    13318.85    13587.44     98.51 o 
  -2   2   1     4695.54     5137.89     37.46 o 
   0   2   1     1488.09     1518.57     14.74 o 
   2   2   1    29938.39    30183.33    343.37 o 
   4   2   1     4266.01     4286.25     57.71 o 
   6   2   1      264.42      201.94      7.63 o 
   8   2   1     1078.81     1034.16     12.14 o 
  10   2   1     1433.91     1512.42     19.82 o 
  12   2   1      249.30      251.32     10.62 o 
  14   2   1       41.29       46.69     15.93 o 
 -15   3   1      239.82      284.10     18.13 o 
 -13   3   1      632.16      628.97     17.51 o 
 -11   3   1     1292.65     1329.13     14.35 o 
  -9   3   1     2197.26     2102.67     18.39 o 
  -7   3   1     2788.78     2541.03     21.24 o 
  -5   3   1     1927.26     1638.04     13.03 o 
  -3   3   1     9467.23    10086.91     71.17 o 
  -1   3   1    22234.50    22983.68    206.34 o 
   1   3   1     1560.12     1651.38     16.20 o 
   3   3   1    22027.63    22824.51    242.58 o 
   5   3   1     8181.67     8871.94    109.03 o 
   7   3   1     1618.88     1636.43     22.22 o 
   9   3   1     2580.60     2633.74     28.05 o 
  11   3   1      142.87      161.60      7.03 o 
  13   3   1      389.12      401.73     21.64 o 
  15   3   1       54.90       58.70     18.43 o 
 -16   4   1        6.20        2.84     16.70 o 
 -14   4   1        7.45       21.59     10.77 o 
 -12   4   1      152.65      150.04      8.08 o 
 -10   4   1        0.99       -1.22      3.33 o 
  -8   4   1      160.00      169.83      3.51 o 
  -6   4   1      750.71      935.59      8.20 o 
  -4   4   1      229.32      263.80      3.01 o 
  -2   4   1       10.47       10.39      1.30 o 
   0   4   1       98.65       91.61      3.70 o 
   2   4   1     4259.74     4425.99     42.33 o 
   4   4   1     3890.17     4157.01     48.42 o 
   6   4   1       38.17       63.31      3.46 o 
   8   4   1       58.09       55.08      4.71 o 
  10   4   1       18.57       23.12      4.65 o 
  12   4   1        0.55       -3.24      8.19 o 
  14   4   1        0.46      -15.54     15.33 o 
 -15   5   1      101.19       66.77     15.57 o 
 -13   5   1      564.99      522.09     24.67 o 
 -11   5   1     2856.12     3003.27     32.58 o 
  -9   5   1     1067.76     1034.09      9.81 o 
  -7   5   1     8069.55     8386.83     65.26 o 
  -5   5   1     8988.52     9342.98     72.45 o 
  -3   5   1     3039.39     3102.81     23.01 o 
  -1   5   1    25589.65    26755.87    197.90 o 
   1   5   1    13929.47    14216.02    134.39 o 
   3   5   1     7187.62     6965.43     66.33 o 
   5   5   1     1428.35     1222.70     14.73 o 
   7   5   1     1908.78     1945.57     22.43 o 
   9   5   1      670.37      679.48     13.11 o 
  11   5   1      388.26      403.92     11.90 o 
  13   5   1      607.33      701.96     22.35 o 
  15   5   1      170.84      182.52     21.81 o 
 -16   6   1       82.45       80.34     19.40 o 
 -14   6   1      482.60      493.55     21.52 o 
 -12   6   1       89.49       86.47      8.70 o 
 -10   6   1      812.43      890.08      9.45 o 
  -8   6   1     1317.97     1302.95     11.38 o 
  -6   6   1      419.05      465.88      6.28 o 
  -4   6   1      624.98      679.67      6.25 o 
  -2   6   1      914.14      808.26      6.59 o 
   0   6   1    19344.44    20233.68    149.83 o 
   2   6   1     4123.97     4297.48     39.64 o 
   4   6   1     3153.54     3511.48     34.31 o 
   6   6   1     4990.78     5002.12     51.36 o 
   8   6   1        8.55       10.31      4.75 o 
  10   6   1      462.69      486.25      9.32 o 
  12   6   1      240.23      270.42     11.97 o 
  14   6   1        1.35      -11.73     14.86 o 
 -15   7   1      324.07      317.05     19.63 o 
 -13   7   1       34.50       27.18     13.24 o 
 -11   7   1       37.29       24.52      6.11 o 
  -9   7   1     2044.57     2039.79     17.01 o 
  -7   7   1      450.01      394.98      5.46 o 
  -5   7   1     2337.16     2141.13     17.61 o 
  -3   7   1     4379.09     4340.57     29.43 o 
  -1   7   1      750.83      752.05      6.30 o 
   1   7   1      259.73      230.62      3.90 o 
   3   7   1      524.59      468.48      6.26 o 
   5   7   1     4652.15     4779.29     46.38 o 
   7   7   1      275.55      275.29      5.28 o 
   9   7   1      956.56      902.93     15.48 o 
  11   7   1      470.32      407.30     12.40 o 
  13   7   1        8.18        7.51     13.21 o 
 -14   8   1      292.13      289.33     18.32 o 
 -12   8   1      651.91      687.04     18.59 o 
 -10   8   1      766.74      739.94      9.38 o 
  -8   8   1     3180.67     3145.40     24.27 o 
  -6   8   1     4270.33     4568.23     37.61 o 
  -4   8   1     4668.72     4651.47     36.53 o 
  -2   8   1     8214.69     7993.69     66.78 o 
   0   8   1     4795.43     4801.16     36.26 o 
   2   8   1     5440.58     5724.05     50.00 o 
   4   8   1     1061.52      916.61      9.77 o 
   6   8   1     5110.71     4943.52     43.91 o 
   8   8   1     2440.54     2557.71     31.67 o 
  10   8   1      156.57      170.14     11.50 o 
  12   8   1      480.43      483.72     30.30 o 
  14   8   1      152.96      173.74     17.21 o 
 -15   9   1       10.66       22.18     20.35 o 
 -13   9   1        3.56        8.29     20.65 o 
 -11   9   1        2.15      -10.63      9.77 o 
  -9   9   1      297.30      306.94      5.88 o 
  -7   9   1      154.47      165.10      4.06 o 
  -5   9   1      133.70      115.37      3.32 o 
  -3   9   1      907.10     1070.82      9.12 o 
  -1   9   1      209.18      206.37      3.36 o 
   1   9   1      567.44      624.54      6.34 o 
   3   9   1      590.97      637.32      7.64 o 
   5   9   1        0.86        7.88      3.75 o 
   7   9   1      354.21      335.21      6.09 o 
   9   9   1      473.09      471.70     14.52 o 
  11   9   1        1.16       10.07     12.11 o 
  13   9   1        1.58      -21.29     14.19 o 
 -14  10   1      219.43      208.38     18.44 o 
 -12  10   1      300.08      321.51     17.51 o 
 -10  10   1      425.67      429.24     11.20 o 
  -8  10   1     4164.55     4009.15     33.82 o 
  -6  10   1     3617.56     3468.00     30.68 o 
  -4  10   1     3771.89     3921.13     30.22 o 
  -2  10   1     5477.99     5440.55     44.09 o 
   0  10   1     2617.78     2394.42     18.67 o 
   2  10   1      843.80      786.77      7.78 o 
   4  10   1      849.28      889.18      9.59 o 
   6  10   1      802.56      744.11      9.28 o 
   8  10   1      710.61      695.75     15.95 o 
  10  10   1      461.84      440.72     18.04 o 
  12  10   1      228.18      243.57     16.10 o 
 -13  11   1       63.66       62.01     16.15 o 
 -11  11   1      879.15      893.72     26.38 o 
  -9  11   1       80.24       84.76      5.00 o 
  -7  11   1      500.53      489.06      6.56 o 
  -5  11   1     1852.64     1835.55     14.83 o 
  -3  11   1      746.87      746.63      9.08 o 
  -1  11   1     2564.97     2513.08     21.17 o 
   1  11   1     1081.61     1061.13      9.45 o 
   3  11   1     2240.88     2210.14     18.00 o 
   5  11   1     3119.77     3114.35     27.57 o 
   7  11   1     1650.03     1681.60     20.55 o 
   9  11   1      387.66      411.58     20.70 o 
  11  11   1      201.67      224.82     15.78 o 
  13  11   1       43.04       36.24     15.96 o 
 -14  12   1       49.57       59.16     20.24 o 
 -12  12   1       30.29       28.00     15.11 o 
 -10  12   1      115.53      137.57      9.69 o 
  -8  12   1       15.91        7.66      4.75 o 
  -6  12   1      281.27      256.96      4.98 o 
  -4  12   1      442.41      463.98      8.18 o 
  -2  12   1     1448.10     1455.07     15.27 o 
   0  12   1      537.95      533.42      6.07 o 
   2  12   1      966.02     1039.36      9.26 o 
   4  12   1     2074.20     1987.22     18.99 o 
   6  12   1      401.07      361.76      6.46 o 
   8  12   1       81.48       67.08      6.65 o 
  10  12   1        2.96      -13.30     16.21 o 
  12  12   1       12.99       30.01     15.43 o 
 -13  13   1      163.13      168.91     19.63 o 
 -11  13   1      615.05      611.32     23.50 o 
  -9  13   1      881.83      908.97     17.24 o 
  -7  13   1     1355.33     1416.98     17.85 o 
  -5  13   1     4415.27     4424.43     34.32 o 
  -3  13   1     1554.15     1618.34     15.46 o 
  -1  13   1     2454.32     2468.55     21.19 o 
   1  13   1     4343.02     4360.99     33.62 o 
   3  13   1      847.93      784.96      8.52 o 
   5  13   1      431.62      433.77      7.62 o 
   7  13   1      185.35      193.79      7.44 o 
   9  13   1      622.55      620.98     21.46 o 
  11  13   1      174.82      201.29     16.61 o 
 -12  14   1       25.05       20.94     20.25 o 
 -10  14   1       90.45      125.80     18.38 o 
  -8  14   1      203.04      213.14     12.50 o 
  -6  14   1      257.45      253.52     10.70 o 
  -4  14   1       64.37       59.08      4.68 o 
  -2  14   1     1126.46     1115.46     18.88 o 
   0  14   1       26.69       30.40      4.03 o 
   2  14   1     1574.32     1607.13     14.98 o 
   4  14   1     1105.52     1047.14     13.69 o 
   6  14   1       59.78       65.38      5.98 o 
   8  14   1       58.67       45.54     12.68 o 
  10  14   1       44.06       36.95     14.26 o 
 -11  15   1      181.07      142.59     20.91 o 
  -9  15   1      242.70      236.59     16.62 o 
  -7  15   1      283.89      290.85      9.62 o 
  -5  15   1      164.47      203.80     14.18 o 
  -3  15   1     1236.70     1227.03     19.89 o 
  -1  15   1      783.78      799.42     15.39 o 
   1  15   1      283.72      343.83      8.94 o 
   3  15   1     1366.59     1368.00     18.42 o 
   5  15   1      740.55      749.67     14.27 o 
   7  15   1      202.57      202.89     13.45 o 
   9  15   1       78.73       56.11     14.11 o 
  11  15   1      143.26      134.15     17.18 o 
 -10  16   1       78.09       51.83     18.35 o 
  -8  16   1      283.86      283.58     16.44 o 
  -6  16   1      765.72      756.90     29.98 o 
  -4  16   1     1112.74     1077.06     43.71 o 
  -2  16   1      241.26      248.05      9.14 o 
   0  16   1     1375.58     1402.42     27.29 o 
   2  16   1     1537.45     1595.68     34.64 o 
   4  16   1      169.54      183.07     10.37 o 
   6  16   1      480.56      440.07     15.03 o 
   8  16   1      445.69      441.43     20.07 o 
  10  16   1       64.04       94.09     16.16 o 
  -9  17   1        0.58       -8.05     18.98 o 
  -7  17   1        3.03       -7.16     10.57 o 
  -5  17   1       16.88        1.81     17.54 o 
  -3  17   1       25.97       21.48     12.04 o 
  -1  17   1      111.58      106.20     17.30 o 
   1  17   1       28.28       48.94     12.19 o 
   3  17   1       13.58       13.54     17.48 o 
   5  17   1       12.36        0.10     15.43 o 
   7  17   1       56.50       25.91     31.22 o 
   9  17   1       51.41       51.11     18.70 o 
  -8  18   1      336.46      287.12     16.40 o 
  -6  18   1      480.95      478.61     27.36 o 
  -4  18   1     1049.99     1103.68     69.19 o 
  -2  18   1      770.68      696.28     30.58 o 
   0  18   1      175.20      190.59     19.96 o 
   2  18   1      395.77      463.37     30.31 o 
   4  18   1      325.73      370.52     23.18 o 
   6  18   1      146.38      113.01     15.94 o 
   8  18   1      119.92      114.28     19.12 o 
  -7  19   1       58.33       81.23     22.41 o 
  -5  19   1      151.25      149.82     22.53 o 
  -3  19   1       77.26       79.92     20.71 o 
  -1  19   1      251.36      250.70     22.41 o 
   1  19   1       83.88       81.41     20.20 o 
   3  19   1       87.65       80.93     19.98 o 
   5  19   1      309.15      294.42     23.29 o 
   7  19   1       71.24       67.61     17.74 o 
  -6  20   1       23.66       39.63     22.51 o 
  -4  20   1       87.45       61.95     21.60 o 
  -2  20   1        5.94      -18.53     19.95 o 
   0  20   1      320.19      318.99     28.75 o 
   2  20   1       77.56      122.88     22.17 o 
   4  20   1      152.03      199.07     23.48 o 
  -3  21   1      124.84      145.24     44.77 o 
  -1  21   1      418.31      418.79     61.02 o 
   1  21   1      173.31      189.30     24.52 o 
   3  21   1      173.16      192.78     27.74 o 
 -16   0   2      169.61      180.20     27.53 o 
 -14   0   2      797.86      708.12     58.96 o 
 -12   0   2     4847.33     4785.63    104.05 o 
 -10   0   2     5600.34     5620.11     62.15 o 
  -8   0   2     4956.42     4514.10     43.71 o 
  -6   0   2     3467.28     3216.88     31.36 o 
  -4   0   2     5650.70     5604.01     51.10 o 
  -2   0   2     3395.85     3782.49     34.58 o 
   0   0   2     2683.18     2444.99     73.42 o 
   4   0   2     3713.28     3552.38    105.79 o 
   6   0   2     6111.39     6137.50    181.92 o 
   8   0   2     3261.73     3247.76     62.08 o 
  10   0   2     1170.60     1094.23     23.50 o 
  14   0   2      103.47      153.27     24.86 o 
 -17   1   2        6.45        1.38     15.05 o 
 -15   1   2       75.74       57.89     15.60 o 
 -13   1   2       14.43       11.19      6.96 o 
 -11   1   2        4.52       -1.20      3.91 o 
  -9   1   2      372.34      346.31      4.46 o 
  -7   1   2     2366.76     2419.62     16.63 o 
  -5   1   2      266.90      323.24      3.19 o 
  -3   1   2      929.44     1051.47      7.69 o 
  -1   1   2    35501.65    36988.28    319.38 o 
   1   1   2     2655.48     2720.17     48.06 o 
   3   1   2     2256.23     2402.45     72.40 o 
   5   1   2     2578.45     2600.01     39.59 o 
   7   1   2        6.81        8.11      4.32 o 
   9   1   2      387.97      350.33     10.31 o 
  11   1   2        2.28        6.26      6.80 o 
  13   1   2       64.54       75.16     15.21 o 
 -16   2   2      293.23      304.08     16.72 o 
 -14   2   2      300.93      285.45     20.63 o 
 -12   2   2       11.98        4.01      5.93 o 
 -10   2   2      530.12      517.16      7.44 o 
  -8   2   2     5553.28     5570.96     39.09 o 
  -6   2   2     2295.90     2326.14     16.35 o 
  -4   2   2     4404.24     4279.10     29.87 o 
  -2   2   2    62960.45    65133.04    470.15 o 
   0   2   2     5690.10     6005.89     60.45 o 
   2   2   2      172.14      167.35      7.25 o 
   4   2   2     3798.89     3952.65     69.18 o 
   6   2   2     1661.99     1516.75     29.22 o 
   8   2   2      198.40      189.85      6.30 o 
  10   2   2       20.75       15.82      7.03 o 
  12   2   2      350.89      364.34     16.00 o 
  14   2   2       28.98       25.63     17.12 o 
 -15   3   2      252.09      264.31     15.32 o 
 -13   3   2     1134.94     1142.37     28.94 o 
 -11   3   2     2084.94     2035.00     23.48 o 
  -9   3   2     2681.85     2542.21     19.90 o 
  -7   3   2     2313.07     2336.64     17.07 o 
  -5   3   2     9646.97     9628.04     66.20 o 
  -3   3   2     6416.48     6296.78     43.45 o 
  -1   3   2     1866.68     1746.67     15.05 o 
   1   3   2     6849.32     7170.65     71.88 o 
   3   3   2     6061.42     6205.76     83.26 o 
   5   3   2     4332.63     4375.21     54.40 o 
   7   3   2      670.07      673.48     10.94 o 
   9   3   2     2825.63     2907.22     96.32 o 
  11   3   2      311.52      332.40     11.83 o 
  13   3   2       27.55       62.42     15.27 o 
 -16   4   2        0.14       -5.45     18.30 o 
 -14   4   2        0.22      -12.32     11.29 o 
 -12   4   2       69.54       56.98      7.97 o 
 -10   4   2       28.43       29.32      3.06 o 
  -8   4   2       54.13       49.96      2.26 o 
  -6   4   2      199.91      190.13      2.82 o 
  -4   4   2      268.49      252.74      2.80 o 
  -2   4   2     1804.78     1732.97     13.53 o 
   0   4   2      245.53      190.86      3.23 o 
   2   4   2      457.40      479.90      6.50 o 
   4   4   2      336.89      377.25      6.97 o 
   6   4   2       83.98       89.31      4.46 o 
   8   4   2        0.92       -2.61      4.65 o 
  10   4   2       69.74       63.63      8.30 o 
  12   4   2        1.66        2.42     10.64 o 
  14   4   2        1.24        2.10     17.19 o 
 -15   5   2      430.13      445.60     20.92 o 
 -13   5   2      542.66      561.12     16.79 o 
 -11   5   2     2184.50     2140.22     22.43 o 
  -9   5   2     1827.41     1712.72     15.89 o 
  -7   5   2     3910.05     3796.79     29.45 o 
  -5   5   2    16202.56    16617.62    103.37 o 
  -3   5   2     5565.13     5289.51     38.71 o 
  -1   5   2     6157.38     5999.33     59.93 o 
   1   5   2     4951.75     4973.88     45.45 o 
   3   5   2      617.88      576.26      7.82 o 
   5   5   2     2024.94     1846.08     24.59 o 
   7   5   2     2692.58     2816.48     46.27 o 
   9   5   2      994.40      997.22     31.27 o 
  11   5   2      543.92      514.36     22.48 o 
  13   5   2      235.77      255.44     18.72 o 
 -16   6   2       30.14       18.48     16.89 o 
 -14   6   2      145.62      158.35     17.18 o 
 -12   6   2      155.52      188.69      9.61 o 
 -10   6   2       18.41       11.11      3.36 o 
  -8   6   2     1189.83     1187.76     10.76 o 
  -6   6   2     2692.82     2519.99     18.29 o 
  -4   6   2     7571.10     8061.75     52.69 o 
  -2   6   2     4783.09     5052.11     37.99 o 
   0   6   2     4591.49     4752.41     43.55 o 
   2   6   2     1644.70     1564.91     16.02 o 
   4   6   2       89.87      114.95      3.73 o 
   6   6   2      971.60     1012.35     14.52 o 
   8   6   2      211.58      230.02      7.87 o 
  10   6   2      106.84      120.27      9.14 o 
  12   6   2       98.31       91.60     15.34 o 
  14   6   2        1.16      -22.34     17.64 o 
 -15   7   2      203.89      179.17     18.37 o 
 -13   7   2       95.98      109.91     16.37 o 
 -11   7   2       13.45       10.66      4.62 o 
  -9   7   2     2289.54     2246.48     22.83 o 
  -7   7   2      374.55      347.41      5.79 o 
  -5   7   2      309.66      282.62      3.99 o 
  -3   7   2     2291.59     2298.87     16.88 o 
  -1   7   2     3669.85     3746.15     30.58 o 
   1   7   2     5204.20     5494.90     50.41 o 
   3   7   2     1445.65     1342.76     14.23 o 
   5   7   2     2507.15     2468.50     28.07 o 
   7   7   2       56.29       51.56      6.16 o 
   9   7   2        7.10       -0.44      6.97 o 
  11   7   2      147.10      171.69     12.82 o 
  13   7   2        1.12        2.76     14.36 o 
 -14   8   2      229.10      167.18     17.29 o 
 -12   8   2     2298.00     2314.84     41.81 o 
 -10   8   2     1615.53     1533.81     16.03 o 
  -8   8   2     1587.59     1540.41     14.44 o 
  -6   8   2     5575.07     5551.83     42.52 o 
  -4   8   2     2472.75     2353.46     17.98 o 
  -2   8   2     1837.78     1678.60     13.02 o 
   0   8   2     1114.63      864.41      9.04 o 
   2   8   2    13561.38    13692.44    118.64 o 
   4   8   2     2581.85     2585.64     26.01 o 
   6   8   2      324.02      314.37      7.28 o 
   8   8   2     3200.40     2973.24     57.83 o 
  10   8   2      345.15      337.25     20.42 o 
  12   8   2      101.86      138.23     17.53 o 
 -15   9   2       42.96       60.91     17.96 o 
 -13   9   2        2.08      -19.21     16.10 o 
 -11   9   2      143.88      126.30      7.45 o 
  -9   9   2      518.44      545.53      7.29 o 
  -7   9   2       90.84      102.75      3.44 o 
  -5   9   2      212.07      232.74      3.69 o 
  -3   9   2      703.16      815.97      7.75 o 
  -1   9   2     1993.72     2244.91     17.04 o 
   1   9   2       23.44       30.30      2.84 o 
   3   9   2       19.72       12.39      2.62 o 
   5   9   2      763.88      762.11     11.00 o 
   7   9   2      224.90      177.62      8.17 o 
   9   9   2        2.27        4.70     11.92 o 
  11   9   2        7.79       27.37     12.77 o 
  13   9   2        0.63      -20.29     15.33 o 
 -14  10   2      174.12      177.16     18.32 o 
 -12  10   2      645.54      670.62     35.64 o 
 -10  10   2      284.11      294.96     10.61 o 
  -8  10   2     2305.93     2299.48     24.36 o 
  -6  10   2     2283.31     2110.19     16.77 o 
  -4  10   2      888.94      962.67      8.86 o 
  -2  10   2     4809.79     5146.61     39.08 o 
   0  10   2     3706.38     3664.53     30.50 o 
   2  10   2     1690.00     1571.48     14.29 o 
   4  10   2     1828.52     1901.17     19.40 o 
   6  10   2      682.80      669.27     10.09 o 
   8  10   2      345.81      315.40     19.73 o 
  10  10   2      128.49      159.53     13.35 o 
  12  10   2       89.96      112.48     16.83 o 
 -13  11   2      162.75      166.06     17.83 o 
 -11  11   2      952.17      959.66     23.69 o 
  -9  11   2      796.47      801.40     22.68 o 
  -7  11   2      258.70      265.92      4.87 o 
  -5  11   2     2399.84     2513.44     22.70 o 
  -3  11   2      344.63      302.78      5.17 o 
  -1  11   2      939.58      896.82      9.63 o 
   1  11   2     3766.31     3636.20     29.28 o 
   3  11   2     1618.98     1686.66     16.08 o 
   5  11   2     1450.60     1435.95     17.59 o 
   7  11   2      543.22      581.23     18.31 o 
   9  11   2      116.46      121.13     12.91 o 
  11  11   2      196.48      208.95     15.75 o 
 -14  12   2       38.40       53.20     18.10 o 
 -12  12   2       47.24       33.98     14.98 o 
 -10  12   2       50.10       58.30      8.38 o 
  -8  12   2        4.14        1.88      4.03 o 
  -6  12   2      594.28      599.02     10.81 o 
  -4  12   2      643.18      634.82      8.11 o 
  -2  12   2      247.22      243.57      5.49 o 
   0  12   2       27.01       27.19      2.74 o 
   2  12   2      230.92      234.93      4.80 o 
   4  12   2      197.04      210.85      5.24 o 
   6  12   2        1.64        3.25      7.07 o 
   8  12   2      223.73      218.24     13.77 o 
  10  12   2      127.21      115.91     14.31 o 
 -13  13   2       97.32       94.92     21.41 o 
 -11  13   2      201.37      205.32     15.81 o 
  -9  13   2     1629.02     1570.15     32.52 o 
  -7  13   2      559.16      590.05     11.96 o 
  -5  13   2     3102.49     3110.62     42.51 o 
  -3  13   2     3369.25     3246.93     31.17 o 
  -1  13   2     1590.15     1583.94     13.93 o 
   1  13   2     2299.51     2275.19     28.01 o 
   3  13   2      148.27      142.38      4.34 o 
   5  13   2     1001.87      942.81     15.27 o 
   7  13   2      543.53      514.90     14.25 o 
   9  13   2      172.49      214.84     17.59 o 
  11  13   2      161.77      126.57     16.05 o 
 -12  14   2       91.13       85.57     20.20 o 
 -10  14   2        8.46        7.47     15.11 o 
  -8  14   2      343.22      350.27     18.57 o 
  -6  14   2      141.31      139.56     13.95 o 
  -4  14   2       16.24       13.11      5.86 o 
  -2  14   2     2096.52     2110.06     23.71 o 
   0  14   2       94.40       87.77      5.33 o 
   2  14   2       20.49       26.25      4.24 o 
   4  14   2      662.56      590.97     10.71 o 
   6  14   2        1.86       15.51     12.69 o 
   8  14   2      168.15      178.94     14.46 o 
  10  14   2       50.53       44.31     14.83 o 
 -11  15   2      236.25      245.89     21.36 o 
  -9  15   2      301.58      319.95     23.56 o 
  -7  15   2      673.53      650.63     28.59 o 
  -5  15   2      112.29      107.01     14.61 o 
  -3  15   2      344.26      343.14     23.89 o 
  -1  15   2      947.39     1044.90     16.85 o 
   1  15   2       69.87       84.83      4.86 o 
   3  15   2      541.54      501.29      9.55 o 
   5  15   2      487.17      468.46     14.10 o 
   7  15   2      205.57      221.85     15.16 o 
   9  15   2       58.52       70.18     14.56 o 
 -10  16   2       63.70       74.58     14.12 o 
  -8  16   2      397.81      436.05     25.01 o 
  -6  16   2      833.72      819.41     39.22 o 
  -4  16   2      956.19      902.18     28.86 o 
  -2  16   2     1356.60     1334.14     40.40 o 
   0  16   2      925.82      863.78     15.28 o 
   2  16   2      796.47      772.21     18.51 o 
   4  16   2      343.44      361.35     19.06 o 
   6  16   2      164.28      173.82     14.51 o 
   8  16   2      186.61      166.43     15.60 o 
  -9  17   2        7.30       -5.79     19.61 o 
  -7  17   2       23.38        4.64     19.26 o 
  -5  17   2       27.13       27.82     18.13 o 
  -3  17   2       85.53       81.17     17.58 o 
  -1  17   2       53.50       54.74     12.10 o 
   1  17   2       17.39       22.49     11.73 o 
   3  17   2      194.79      201.67     14.10 o 
   5  17   2        4.60        5.82     15.04 o 
   7  17   2       10.02        9.61     16.48 o 
  -8  18   2      452.07      435.53     28.21 o 
  -6  18   2      157.55      136.54     23.10 o 
  -4  18   2      169.26      171.92     21.36 o 
  -2  18   2      558.39      587.97     29.52 o 
   0  18   2      234.50      285.58     24.43 o 
   2  18   2      299.21      291.59     21.52 o 
   4  18   2      465.12      425.03     21.54 o 
   6  18   2      218.46      214.77     19.00 o 
  -7  19   2        7.30       11.76     21.21 o 
  -5  19   2      250.04      256.10     24.41 o 
  -3  19   2       87.53       71.93     20.21 o 
  -1  19   2       47.38       37.26     18.81 o 
   1  19   2      524.04      479.55     27.05 o 
   3  19   2       93.53      125.31     20.15 o 
   5  19   2      120.52       95.53     16.82 o 
  -6  20   2       14.17       15.41     21.95 o 
  -4  20   2      244.10      290.98     34.44 o 
  -2  20   2        8.91       11.83     20.40 o 
   0  20   2      181.94      195.78     23.06 o 
   2  20   2        9.97        1.96     19.44 o 
   4  20   2       12.67       35.02     25.33 o 
  -3  21   2      154.46      177.49     24.53 o 
  -1  21   2      314.49      327.35     26.89 o 
   1  21   2      245.70      221.97     24.48 o 
 -16   0   3      422.37      388.23     25.48 o 
 -14   0   3      756.10      811.56     52.90 o 
 -12   0   3     1619.79     1575.67     28.66 o 
 -10   0   3     1804.79     1807.17     18.46 o 
  -8   0   3     1979.13     2030.22     20.03 o 
  -6   0   3     7065.30     7071.69     67.83 o 
  -4   0   3    12680.75    12956.29    128.11 o 
  -2   0   3     1574.45     1518.00     17.99 o 
   0   0   3    17140.82    17255.40    364.54 o 
   2   0   3     5477.32     5816.46    172.44 o 
   4   0   3       61.85       64.35      5.77 o 
   6   0   3     1643.01     1748.38     55.00 o 
   8   0   3     2662.97     2804.73     50.52 o 
  10   0   3      455.37      423.61     34.91 o 
  12   0   3       72.98       97.26     24.32 o 
 -17   1   3       31.04       27.90     15.15 o 
 -15   1   3       31.44       34.12     12.70 o 
 -13   1   3      143.35      144.40     11.76 o 
 -11   1   3      156.21      171.16      3.93 o 
  -9   1   3       14.33       19.03      2.33 o 
  -7   1   3      658.10      666.59      5.69 o 
  -5   1   3     1310.34     1386.63     10.03 o 
  -3   1   3     4165.07     4355.36     30.24 o 
  -1   1   3     9218.32     9687.78    102.45 o 
   1   1   3       41.78       44.82      3.04 o 
   3   1   3       71.23       86.69      8.74 o 
   5   1   3      354.28      396.53      9.35 o 
   7   1   3        2.44       -5.09      4.89 o 
   9   1   3       13.10       -7.03      5.59 o 
  11   1   3       98.55       99.48     16.72 o 
  13   1   3       28.70       56.87     16.57 o 
 -16   2   3      161.23      161.05     15.35 o 
 -14   2   3      441.23      425.55     16.61 o 
 -12   2   3      596.23      582.85     10.65 o 
 -10   2   3     1272.90     1247.97     10.53 o 
  -8   2   3     1650.50     1541.14     11.42 o 
  -6   2   3     4407.39     4169.69     28.04 o 
  -4   2   3     1017.93      861.55      6.30 o 
  -2   2   3     4235.68     4437.39     32.41 o 
   0   2   3     5251.67     5428.38     57.77 o 
   2   2   3     2966.38     2908.49     51.58 o 
   4   2   3     4307.91     4425.19     77.64 o 
   6   2   3      647.15      662.92     20.36 o 
   8   2   3      271.69      268.99      8.19 o 
  10   2   3       73.23       63.36     27.39 o 
  12   2   3       81.43       85.53     16.52 o 
 -17   3   3      134.42      133.86     21.54 o 
 -15   3   3      226.74      231.18     16.44 o 
 -13   3   3     1038.71     1081.85     19.17 o 
 -11   3   3     1028.60     1030.16      9.71 o 
  -9   3   3     4197.27     4193.38     28.47 o 
  -7   3   3     5885.97     5916.05     39.42 o 
  -5   3   3     3675.04     3605.76     24.29 o 
  -3   3   3     8451.52     8505.36     61.69 o 
  -1   3   3     2467.93     2272.29     21.25 o 
   1   3   3     3303.03     3268.92     41.03 o 
   3   3   3     1506.86     1348.41     19.45 o 
   5   3   3     1088.09     1081.24     16.40 o 
   7   3   3      683.01      683.03     13.96 o 
   9   3   3      746.43      720.73     19.25 o 
  11   3   3      168.66      175.92     17.76 o 
  13   3   3       49.89       67.37     17.37 o 
 -16   4   3        9.23        8.49     13.98 o 
 -14   4   3        0.35       12.81     11.71 o 
 -12   4   3      236.65      212.04      8.04 o 
 -10   4   3        0.72        2.36      2.80 o 
  -8   4   3      719.90      744.72      6.49 o 
  -6   4   3     2222.45     2215.89     15.11 o 
  -4   4   3      248.96      245.31      3.18 o 
  -2   4   3      197.10      218.17      3.02 o 
   0   4   3      602.41      614.97      6.80 o 
   2   4   3       69.57      108.93      3.97 o 
   4   4   3      404.57      434.86      7.57 o 
   6   4   3       61.19       67.32      4.95 o 
   8   4   3        7.71       -1.99      6.68 o 
  10   4   3        3.99      -23.34     15.56 o 
  12   4   3        0.05       10.67     16.15 o 
 -15   5   3      337.07      294.72     16.24 o 
 -13   5   3      647.04      612.50     13.70 o 
 -11   5   3     1899.75     1839.92     20.49 o 
  -9   5   3     2556.05     2452.13     18.93 o 
  -7   5   3     1239.24     1050.72      8.23 o 
  -5   5   3     2777.79     2757.50     18.86 o 
  -3   5   3     3395.47     3296.16     27.12 o 
  -1   5   3     1725.79     1537.36     13.26 o 
   1   5   3     6476.20     6573.39     70.55 o 
   3   5   3     7698.07     8102.57    100.16 o 
   5   5   3     2559.79     2598.62     42.77 o 
   7   5   3     1646.62     1660.33     23.50 o 
   9   5   3      297.31      247.93     16.93 o 
  11   5   3      130.62      163.30     30.11 o 
  13   5   3       29.52       35.59     17.07 o 
 -16   6   3       19.25       13.67     14.35 o 
 -14   6   3      131.32      119.89     13.17 o 
 -12   6   3      430.33      395.72     10.69 o 
 -10   6   3      992.13      973.29     10.73 o 
  -8   6   3     3153.81     3243.74     24.22 o 
  -6   6   3     1718.76     1741.39     12.76 o 
  -4   6   3     1272.44     1156.40      9.61 o 
  -2   6   3      477.96      447.06      4.95 o 
   0   6   3     1546.11     1465.31     13.87 o 
   2   6   3      224.59      200.39      4.94 o 
   4   6   3      905.19      836.87     13.26 o 
   6   6   3      990.02     1027.05     15.02 o 
   8   6   3        3.87       -9.29     14.14 o 
  10   6   3       33.00       21.88     17.00 o 
  12   6   3      154.76      178.86     17.43 o 
 -15   7   3      123.63      110.74     14.55 o 
 -13   7   3      403.89      398.18     16.28 o 
 -11   7   3        6.53        9.17      4.80 o 
  -9   7   3     1267.71     1283.74     11.20 o 
  -7   7   3      928.52      988.81      8.33 o 
  -5   7   3      805.98      801.95      7.33 o 
  -3   7   3     6721.02     6987.99     52.57 o 
  -1   7   3     1800.62     1722.72     16.26 o 
   1   7   3     1088.92     1115.75     11.11 o 
   3   7   3       12.89       13.62      3.33 o 
   5   7   3      324.70      294.02      8.59 o 
   7   7   3      189.83      197.69      9.80 o 
   9   7   3        2.65      -10.97     11.81 o 
  11   7   3      238.20      247.49     32.51 o 
 -16   8   3      433.58      488.28     24.59 o 
 -14   8   3      190.48      186.48     14.87 o 
 -12   8   3      665.72      641.81     19.83 o 
 -10   8   3     2645.53     2598.55     31.38 o 
  -8   8   3      709.32      705.03      7.72 o 
  -6   8   3     3960.93     4132.69     30.12 o 
  -4   8   3     3968.61     3696.91     28.55 o 
  -2   8   3     5979.90     5936.62     49.82 o 
   0   8   3     1659.17     1602.83     14.72 o 
   2   8   3     1580.11     1610.83     16.10 o 
   4   8   3     2785.63     2727.47     30.96 o 
   6   8   3       41.41       47.97      7.00 o 
   8   8   3     1094.80     1072.36     46.84 o 
  10   8   3      413.90      390.30     24.66 o 
  12   8   3        6.56       24.77     16.34 o 
 -15   9   3        1.42        3.15     18.73 o 
 -13   9   3      114.98      103.33     15.97 o 
 -11   9   3       69.68       68.87      6.48 o 
  -9   9   3        2.53       -0.48      3.69 o 
  -7   9   3       68.64       65.47      2.63 o 
  -5   9   3      122.64      141.61      3.23 o 
  -3   9   3      283.90      299.50      4.72 o 
  -1   9   3      266.67      262.47      4.51 o 
   1   9   3      149.12      172.22      3.91 o 
   3   9   3       11.91        8.09      3.06 o 
   5   9   3      418.49      404.18      9.06 o 
   7   9   3        0.26        3.99     10.41 o 
   9   9   3        8.38      -11.24     16.34 o 
  11   9   3       27.02       44.23     13.06 o 
 -14  10   3      112.86       83.82     17.34 o 
 -12  10   3      679.62      650.82     34.37 o 
 -10  10   3      326.69      329.01     10.25 o 
  -8  10   3      349.59      373.86      6.34 o 
  -6  10   3     1370.78     1331.80     12.66 o 
  -4  10   3     1137.65     1133.70      9.96 o 
  -2  10   3     4138.73     4252.78     31.57 o 
   0  10   3     2551.86     2598.28     23.09 o 
   2  10   3      800.76      757.62      9.63 o 
   4  10   3     2873.14     2763.92     31.97 o 
   6  10   3      858.76      859.87     23.45 o 
   8  10   3       32.40      -10.50     37.86 o 
  10  10   3      222.94      196.15     21.21 o 
 -13  11   3      284.13      293.17     22.55 o 
 -11  11   3      273.00      278.62     13.01 o 
  -9  11   3     1209.82     1245.53     16.90 o 
  -7  11   3     1817.02     1807.93     21.26 o 
  -5  11   3     2827.20     2930.15     24.14 o 
  -3  11   3     2091.35     2073.25     17.04 o 
  -1  11   3      664.14      618.73      7.65 o 
   1  11   3     1322.43     1256.40     12.72 o 
   3  11   3       11.22        9.31      3.30 o 
   5  11   3       19.71       10.99      8.85 o 
   7  11   3      673.39      627.78     76.43 o 
   9  11   3       54.10       50.80     18.62 o 
  11  11   3       95.01      122.86     15.07 o 
 -14  12   3       25.23       12.42     20.38 o 
 -12  12   3       18.22        5.93     14.08 o 
 -10  12   3      410.80      407.74     12.89 o 
  -8  12   3      927.96      918.56     21.16 o 
  -6  12   3      498.61      494.64      9.81 o 
  -4  12   3       50.24       58.96      3.24 o 
  -2  12   3      184.29      186.16      4.22 o 
   0  12   3        6.39        5.89      3.32 o 
   2  12   3        2.50       -0.24      3.67 o 
   4  12   3       31.52       22.54      6.31 o 
   6  12   3        4.02        2.53     15.88 o 
   8  12   3       26.51       14.70     18.07 o 
  10  12   3       16.01       20.92     13.87 o 
 -13  13   3      326.79      329.69     40.43 o 
 -11  13   3      239.39      249.95     15.53 o 
  -9  13   3     1067.78     1041.27     23.00 o 
  -7  13   3      165.14      172.16     13.33 o 
  -5  13   3      616.03      624.67     19.24 o 
  -3  13   3     2108.25     2098.52     21.98 o 
  -1  13   3      141.61      138.01      4.10 o 
   1  13   3     3237.65     3259.75     31.30 o 
   3  13   3     2324.32     2271.80     29.15 o 
   5  13   3      772.79      707.60     16.26 o 
   7  13   3      459.00      408.77     17.07 o 
   9  13   3       63.15      100.48     19.63 o 
 -12  14   3       53.43       45.58     14.91 o 
 -10  14   3       72.07       83.96     15.57 o 
  -8  14   3      340.62      320.31     33.93 o 
  -6  14   3     1481.96     1430.71     32.36 o 
  -4  14   3      187.63      212.77      9.54 o 
  -2  14   3      284.22      289.06      6.72 o 
   0  14   3      301.78      312.19      7.56 o 
   2  14   3      121.35      108.17      5.90 o 
   4  14   3      152.84      161.59     15.45 o 
   6  14   3        3.63        1.53     11.49 o 
   8  14   3       78.36       67.53     13.53 o 
 -11  15   3      114.06      102.46     13.86 o 
  -9  15   3      133.12      141.20     19.61 o 
  -7  15   3     1101.00     1054.29     36.02 o 
  -5  15   3      460.78      512.87     19.46 o 
  -3  15   3       58.72       55.82      8.37 o 
  -1  15   3     1154.17     1172.82     20.18 o 
   1  15   3      187.68      196.53      7.11 o 
   3  15   3       24.54       36.73      9.67 o 
   5  15   3      143.24      144.71     13.47 o 
   7  15   3      239.81      223.28     15.25 o 
 -10  16   3      313.41      289.43     24.92 o 
  -8  16   3      107.79      113.42     20.37 o 
  -6  16   3      836.33      835.87     32.64 o 
  -4  16   3      567.56      527.61     26.18 o 
  -2  16   3      332.78      342.65     16.41 o 
   0  16   3      705.27      656.15     23.62 o 
   2  16   3      513.19      508.85     15.94 o 
   4  16   3      375.91      345.72     16.61 o 
   6  16   3       46.65       48.39     26.96 o 
   8  16   3       74.59       82.79     14.85 o 
  -9  17   3       11.50       16.04     24.86 o 
  -7  17   3        8.39       18.82     19.74 o 
  -5  17   3       82.61      102.52     19.15 o 
  -3  17   3       17.79       35.73     17.40 o 
  -1  17   3       29.88       31.48     20.29 o 
   1  17   3        5.81      -14.28     15.63 o 
   3  17   3        8.45        9.62     18.08 o 
   5  17   3       13.65       10.38     13.40 o 
   7  17   3       60.91       48.28     26.01 o 
  -8  18   3      162.53      175.32     23.87 o 
  -6  18   3      295.54      285.14     23.85 o 
  -4  18   3      229.39      237.15     24.86 o 
  -2  18   3      490.89      508.69     28.03 o 
   0  18   3      492.20      468.64     29.12 o 
   2  18   3      196.38      234.30     20.51 o 
   4  18   3      161.67      133.95     17.03 o 
  -7  19   3       50.16       69.75     22.40 o 
  -5  19   3       87.19       64.06     21.20 o 
  -3  19   3      607.91      577.40     31.87 o 
  -1  19   3       10.18       18.28     19.57 o 
   1  19   3       99.30      106.58     19.17 o 
   3  19   3       16.61       -9.55     22.08 o 
  -6  20   3       26.36        8.76     22.39 o 
  -4  20   3      132.05      130.86     22.89 o 
  -2  20   3        1.55      -13.99     20.56 o 
   0  20   3       60.83       57.02     26.99 o 
   2  20   3       76.44       72.13     24.72 o 
 -16   0   4      216.74      216.20     22.85 o 
 -14   0   4       81.28       79.03     17.02 o 
 -12   0   4      178.88      165.03      7.80 o 
 -10   0   4     3640.53     3694.88     35.36 o 
  -8   0   4     4803.14     4749.95     44.41 o 
  -6   0   4     1549.47     1493.22     14.40 o 
  -4   0   4    21267.69    21164.99    238.78 o 
  -2   0   4     5725.49     5696.02     64.61 o 
   0   0   4     1002.26      885.18     18.83 o 
   2   0   4     4783.44     4788.04    143.52 o 
   4   0   4     1621.27     1634.80     52.29 o 
   6   0   4      558.66      562.09     25.47 o 
   8   0   4        8.30       10.80      8.78 o 
  10   0   4       81.82       81.41     25.67 o 
  12   0   4       67.54       17.20     29.53 o 
 -17   1   4       13.93       16.88     15.25 o 
 -15   1   4      100.19      106.43     13.50 o 
 -13   1   4      711.33      642.91     13.41 o 
 -11   1   4      748.44      752.15      7.49 o 
  -9   1   4       18.92       16.80      2.59 o 
  -7   1   4     2261.95     2171.16     15.10 o 
  -5   1   4      652.59      596.93      4.86 o 
  -3   1   4     5446.41     5992.50     48.71 o 
  -1   1   4       66.66       60.43      3.63 o 
   1   1   4      168.15      166.11      5.76 o 
   3   1   4      114.09      117.56     14.39 o 
   5   1   4      602.53      617.36     12.80 o 
   7   1   4      865.20      881.51     24.12 o 
   9   1   4      227.57      215.82     12.07 o 
  11   1   4        0.54      -29.54     19.69 o 
 -16   2   4      114.18       93.26     14.95 o 
 -14   2   4     1173.85     1127.70     26.49 o 
 -12   2   4      964.48      966.18     12.80 o 
 -10   2   4     1235.32     1189.08     10.01 o 
  -8   2   4      540.12      503.28      5.27 o 
  -6   2   4     1875.10     1912.44     12.91 o 
  -4   2   4     1410.58     1246.62     10.14 o 
  -2   2   4      147.44      117.60      2.49 o 
   0   2   4     2663.57     2719.31     31.89 o 
   2   2   4     1857.62     1820.40     33.76 o 
   4   2   4      810.14      844.46     21.42 o 
   6   2   4      447.16      477.98     13.13 o 
   8   2   4      671.35      717.87     47.53 o 
  10   2   4      178.53      197.63     19.62 o 
  12   2   4       19.88        0.08     21.46 o 
 -17   3   4      293.25      277.35     18.68 o 
 -15   3   4      166.97      186.65     14.95 o 
 -13   3   4      310.05      298.23     21.60 o 
 -11   3   4     1281.74     1260.17     11.68 o 
  -9   3   4     1903.98     1868.16     13.54 o 
  -7   3   4     3628.12     3534.46     24.84 o 
  -5   3   4     1817.20     1741.41     13.07 o 
  -3   3   4     7072.67     7323.34     53.69 o 
  -1   3   4     4923.79     4919.21     52.63 o 
   1   3   4      433.83      425.42      7.83 o 
   3   3   4     1730.83     1618.82     21.54 o 
   5   3   4      798.24      833.14     15.80 o 
   7   3   4       34.08       33.96      6.75 o 
   9   3   4      153.94      169.89     15.36 o 
  11   3   4      112.47       57.98     20.68 o 
 -16   4   4       21.88       40.28     14.77 o 
 -14   4   4       40.50       65.84     12.34 o 
 -12   4   4      133.97      138.07      6.21 o 
 -10   4   4       63.52       66.71      3.07 o 
  -8   4   4       11.96        9.06      2.40 o 
  -6   4   4       68.58       70.39      2.13 o 
  -4   4   4      183.62      202.08      3.50 o 
  -2   4   4      172.43      179.51      3.44 o 
   0   4   4        1.49        5.18      2.66 o 
   2   4   4       36.23       42.53      3.84 o 
   4   4   4        8.28        1.64      4.70 o 
   6   4   4        2.35        1.72      6.94 o 
   8   4   4       49.39       44.96     10.17 o 
  10   4   4       45.28       23.70     17.30 o 
  12   4   4        9.71       -6.65     20.56 o 
 -15   5   4      293.86      285.30     16.52 o 
 -13   5   4      539.84      553.79     24.29 o 
 -11   5   4     1157.03     1189.62     14.13 o 
  -9   5   4      763.64      799.04      7.15 o 
  -7   5   4     2016.41     1916.37     13.52 o 
  -5   5   4     3061.57     3028.83     23.10 o 
  -3   5   4     4824.25     4807.21     36.73 o 
  -1   5   4     6663.12     6824.37     62.18 o 
   1   5   4     2576.31     2613.01     31.48 o 
   3   5   4     2394.34     2493.23     32.76 o 
   5   5   4      270.55      255.02      8.80 o 
   7   5   4      346.12      358.88     12.56 o 
   9   5   4      181.14      212.54     30.14 o 
  11   5   4       10.84      -28.91     19.27 o 
 -16   6   4       33.56       49.95     15.34 o 
 -14   6   4      571.12      577.43     20.48 o 
 -12   6   4      542.47      555.13     13.59 o 
 -10   6   4      152.55      163.38      4.73 o 
  -8   6   4      985.47      980.04      7.84 o 
  -6   6   4      538.40      553.86      5.76 o 
  -4   6   4      809.12      731.22      7.01 o 
  -2   6   4      290.65      253.95      3.92 o 
   0   6   4     2902.54     2969.04     29.27 o 
   2   6   4      301.18      300.11      7.97 o 
   4   6   4       88.20       83.89      5.77 o 
   6   6   4      951.46      947.92     22.75 o 
   8   6   4       93.24      103.17     14.61 o 
  10   6   4       28.84       -8.10     16.41 o 
 -15   7   4       83.55       81.80     14.86 o 
 -13   7   4      735.27      692.02     20.82 o 
 -11   7   4      117.92      115.59      6.17 o 
  -9   7   4      869.93      857.11      7.64 o 
  -7   7   4     2424.20     2460.14     18.38 o 
  -5   7   4      115.63       85.34      2.94 o 
  -3   7   4      104.77      102.00      2.87 o 
  -1   7   4       10.08       16.90      2.55 o 
   1   7   4      815.14      814.76     10.49 o 
   3   7   4      179.85      172.95      6.61 o 
   5   7   4      333.80      329.43     10.80 o 
   7   7   4      726.43      704.17     20.56 o 
   9   7   4       30.88       34.20     28.04 o 
  11   7   4       36.19       44.71     17.65 o 
 -14   8   4      275.01      282.69     18.32 o 
 -12   8   4       72.49       85.72      8.79 o 
 -10   8   4     2261.82     2285.99     24.42 o 
  -8   8   4     1643.47     1594.65     13.01 o 
  -6   8   4     1931.42     1985.40     16.07 o 
  -4   8   4     3397.23     3393.20     27.47 o 
  -2   8   4     2670.26     2662.94     22.00 o 
   0   8   4     1632.68     1630.47     13.56 o 
   2   8   4      662.81      637.25      9.25 o 
   4   8   4     1474.91     1507.25     24.64 o 
   6   8   4      177.66      194.09     10.91 o 
   8   8   4       77.86       93.43     17.97 o 
  10   8   4      123.14       11.45     35.29 o 
 -15   9   4        0.79       15.49     16.41 o 
 -13   9   4      152.30      137.61     12.98 o 
 -11   9   4       16.87        9.85      8.28 o 
  -9   9   4       27.93       29.07      3.71 o 
  -7   9   4      311.81      324.33      5.29 o 
  -5   9   4        1.95        8.57      3.05 o 
  -3   9   4       62.78       64.75      2.94 o 
  -1   9   4       17.76        4.92      2.69 o 
   1   9   4       83.13       93.55      3.74 o 
   3   9   4       32.25       29.34      4.83 o 
   5   9   4       66.84       66.68      8.85 o 
   7   9   4       60.58       46.56     16.71 o 
   9   9   4       15.79        0.55     30.58 o 
 -14  10   4      275.99      271.83     18.54 o 
 -12  10   4      722.99      687.09     19.96 o 
 -10  10   4      293.97      284.73     10.91 o 
  -8  10   4      771.09      813.68     14.46 o 
  -6  10   4     2450.72     2464.30     20.17 o 
  -4  10   4      279.46      279.26      5.07 o 
  -2  10   4      241.52      243.74      7.75 o 
   0  10   4     3067.82     3044.89     28.14 o 
   2  10   4      612.65      618.47      9.84 o 
   4  10   4      346.38      352.15     16.14 o 
   6  10   4      925.10      941.15     32.49 o 
   8  10   4      108.23      108.08     19.94 o 
  10  10   4       62.26       44.81     26.04 o 
 -13  11   4       92.51      116.05     13.47 o 
 -11  11   4      545.52      514.06     19.92 o 
  -9  11   4      896.18      854.09     33.05 o 
  -7  11   4      930.69      883.02     14.94 o 
  -5  11   4      748.80      719.27      8.21 o 
  -3  11   4     1433.80     1453.18     15.02 o 
  -1  11   4      367.70      348.00      5.89 o 
   1  11   4       41.39       31.89      3.94 o 
   3  11   4      643.12      638.96     20.48 o 
   5  11   4       90.74       75.95     16.17 o 
   7  11   4      148.86      163.50     24.11 o 
   9  11   4       22.64      -13.39     41.45 o 
 -14  12   4       24.77        7.42     16.32 o 
 -12  12   4        7.68        8.20     11.23 o 
 -10  12   4       92.95       84.16     17.85 o 
  -8  12   4      116.17      139.14     17.37 o 
  -6  12   4      154.83      187.70      7.45 o 
  -4  12   4       60.42       70.77      4.55 o 
  -2  12   4      769.62      816.85     10.52 o 
   0  12   4      187.80      198.57      5.16 o 
   2  12   4       39.93       26.67      6.73 o 
   4  12   4       12.88       17.53     15.39 o 
   6  12   4        0.58      -22.33     17.01 o 
   8  12   4        3.49       11.27     42.70 o 
 -13  13   4      382.28      363.98     21.74 o 
 -11  13   4      246.53      235.23     22.98 o 
  -9  13   4      461.67      474.30     25.85 o 
  -7  13   4      419.15      434.43     18.24 o 
  -5  13   4      291.80      328.91     15.49 o 
  -3  13   4     2507.18     2543.62     29.79 o 
  -1  13   4      402.80      424.02      9.61 o 
   1  13   4      957.21      935.50     17.91 o 
   3  13   4     1165.36     1073.97     22.40 o 
   5  13   4       58.63       69.58     17.53 o 
   7  13   4      161.80      172.10     42.26 o 
 -12  14   4        6.54       12.22     20.38 o 
 -10  14   4      163.56      169.46     21.42 o 
  -8  14   4        5.89      -11.88     16.86 o 
  -6  14   4      340.07      312.73     39.18 o 
  -4  14   4      176.95      182.33      9.16 o 
  -2  14   4      179.74      157.65      7.19 o 
   0  14   4      422.57      397.38      9.56 o 
   2  14   4       28.82       21.42     14.03 o 
   4  14   4       79.86       61.74      8.37 o 
   6  14   4        4.25       25.73     19.56 o 
   8  14   4        4.84      -17.86     21.56 o 
 -11  15   4      132.34      134.52     34.64 o 
  -9  15   4      104.92      114.02     20.58 o 
  -7  15   4      444.26      423.81     24.38 o 
  -5  15   4      696.15      669.18     50.80 o 
  -3  15   4      175.56      209.70     13.73 o 
  -1  15   4      671.95      720.00     16.13 o 
   1  15   4      169.10      190.26     12.75 o 
   3  15   4       54.71       63.63     11.91 o 
   5  15   4      107.67      108.70     13.90 o 
   7  15   4       29.87       43.78     12.63 o 
 -10  16   4      408.80      415.68     27.84 o 
  -8  16   4       92.55      123.39     21.22 o 
  -6  16   4      168.25      186.14     46.29 o 
  -4  16   4      636.48      656.28     29.50 o 
  -2  16   4       85.23       83.67     16.85 o 
   0  16   4      192.49      209.81     15.27 o 
   2  16   4      242.54      226.31     14.84 o 
   4  16   4      170.01      178.23     34.06 o 
   6  16   4       97.22       95.89     17.66 o 
  -9  17   4       38.55       30.59     21.85 o 
  -7  17   4       24.51       13.57     18.74 o 
  -5  17   4        1.42        7.19     17.89 o 
  -3  17   4        1.79       -6.41     16.24 o 
  -1  17   4       74.10       68.34     17.15 o 
   1  17   4       14.29        1.35     19.64 o 
   3  17   4        8.07       19.58     16.21 o 
   5  17   4       46.47       49.87     18.18 o 
  -8  18   4      193.42      207.08     24.67 o 
  -6  18   4      273.73      300.91     24.74 o 
  -4  18   4      336.19      348.84     24.04 o 
  -2  18   4      212.60      211.64     20.95 o 
   0  18   4      198.19      208.61     25.06 o 
   2  18   4      201.58      176.71     23.50 o 
  -5  19   4        3.18       23.94     20.91 o 
  -3  19   4      119.10      105.73     21.46 o 
  -1  19   4       11.42       -7.91     18.26 o 
   1  19   4       12.53       17.75     22.22 o 
 -16   0   5      160.80      161.31     22.16 o 
 -14   0   5      515.29      488.79     26.51 o 
 -12   0   5      835.78      860.30     19.01 o 
 -10   0   5      641.63      667.29     11.18 o 
  -8   0   5     3541.41     3330.89     30.40 o 
  -6   0   5      303.50      298.64      7.56 o 
  -4   0   5     4943.76     4938.52     68.01 o 
  -2   0   5     6522.60     6637.97     75.40 o 
   0   0   5      747.47      732.01     16.08 o 
   2   0   5     3003.38     3031.52     54.13 o 
   4   0   5      301.87      339.60     20.39 o 
   6   0   5       40.15       30.44     16.32 o 
   8   0   5        9.25       29.80     20.39 o 
  10   0   5       37.45       28.31     29.12 o 
 -15   1   5      109.80      111.53     16.13 o 
 -13   1   5      135.51      131.67     10.55 o 
 -11   1   5      575.60      564.68      8.05 o 
  -9   1   5       47.92       50.35      2.94 o 
  -7   1   5       69.43       69.73      2.32 o 
  -5   1   5      307.59      321.79      4.61 o 
  -3   1   5      615.72      666.34      7.19 o 
  -1   1   5     1335.27     1336.91     15.05 o 
   1   1   5      544.94      557.83     11.84 o 
   3   1   5       42.73       48.14      4.58 o 
   5   1   5      250.24      239.31     11.17 o 
   7   1   5      223.66      241.30     14.97 o 
   9   1   5       22.13       23.81     16.62 o 
 -16   2   5       90.66      103.57     15.39 o 
 -14   2   5      573.32      590.03     20.00 o 
 -12   2   5      318.52      319.00      8.51 o 
 -10   2   5      799.54      810.10      8.04 o 
  -8   2   5     2631.23     2559.07     16.88 o 
  -6   2   5     1120.91     1142.46      9.37 o 
  -4   2   5      444.34      410.26      5.97 o 
  -2   2   5      846.61      844.72      8.83 o 
   0   2   5      523.25      538.85      8.99 o 
   2   2   5       89.49       79.62      4.24 o 
   4   2   5      231.47      232.69      7.12 o 
   6   2   5      601.48      649.49     16.90 o 
   8   2   5      296.46      308.15     14.65 o 
  10   2   5        2.23      -19.40     19.54 o 
 -15   3   5      340.50      379.21     17.53 o 
 -13   3   5      171.18      157.25      8.89 o 
 -11   3   5     1057.86     1074.40     13.36 o 
  -9   3   5      485.81      489.96      5.58 o 
  -7   3   5      908.77      907.39      7.95 o 
  -5   3   5     2588.76     2490.25     21.39 o 
  -3   3   5     1820.36     1814.45     14.73 o 
  -1   3   5     1915.47     1885.88     19.33 o 
   1   3   5     1181.99     1194.70     14.71 o 
   3   3   5     1010.26     1020.74     16.54 o 
   5   3   5      654.61      653.97     13.02 o 
   7   3   5        3.18        5.31      9.20 o 
   9   3   5      105.40      103.61     17.30 o 
 -16   4   5       27.84       32.14     16.85 o 
 -14   4   5       12.91        9.24     12.17 o 
 -12   4   5        5.33        3.19      5.84 o 
 -10   4   5        6.19       13.83      3.39 o 
  -8   4   5       35.73       40.38      2.64 o 
  -6   4   5       59.32       68.86      3.06 o 
  -4   4   5        0.39       -2.37      2.31 o 
  -2   4   5       11.14        9.27      3.09 o 
   0   4   5      226.45      223.37      5.60 o 
   2   4   5       34.94       31.16      8.67 o 
   4   4   5       44.93       26.68      6.77 o 
   6   4   5      110.41      113.19     10.49 o 
   8   4   5       12.48        5.20     27.63 o 
  10   4   5        1.38      -23.54     18.90 o 
 -15   5   5      340.55      357.13     19.85 o 
 -13   5   5      241.62      271.20     14.96 o 
 -11   5   5     1286.48     1248.90     19.35 o 
  -9   5   5     2214.28     2217.65     16.01 o 
  -7   5   5     2341.59     2312.27     17.40 o 
  -5   5   5     3668.19     3613.79     27.43 o 
  -3   5   5     1029.58     1016.25      9.55 o 
  -1   5   5     1346.20     1333.24     16.55 o 
   1   5   5      111.70      101.88      8.40 o 
   3   5   5      263.61      260.76     10.30 o 
   5   5   5      442.48      419.34     15.63 o 
   7   5   5       69.17       70.10     23.71 o 
   9   5   5      119.01      127.70     24.38 o 
 -16   6   5       15.65        2.24     16.91 o 
 -14   6   5       69.46       74.37     15.09 o 
 -12   6   5      603.46      581.30     15.80 o 
 -10   6   5        8.44        5.47      3.93 o 
  -8   6   5      499.73      472.91      6.48 o 
  -6   6   5      660.04      633.10      7.06 o 
  -4   6   5      799.47      753.34      7.70 o 
  -2   6   5       35.33       31.71      2.97 o 
   0   6   5      108.29      109.67      4.80 o 
   2   6   5     1651.40     1593.06     22.93 o 
   4   6   5        7.19       10.25     13.40 o 
   6   6   5      335.46      340.94     25.60 o 
   8   6   5      207.87      221.27     31.09 o 
  10   6   5        4.64      -25.67     18.25 o 
 -15   7   5       37.22       24.22     16.20 o 
 -13   7   5      424.23      413.03     16.73 o 
 -11   7   5      215.36      203.42     11.36 o 
  -9   7   5       55.08       67.61      4.62 o 
  -7   7   5      343.79      362.68      5.70 o 
  -5   7   5       57.47       59.61      3.29 o 
  -3   7   5      509.72      522.65      5.85 o 
  -1   7   5      289.73      299.06      6.22 o 
   1   7   5     1015.56     1023.42     15.18 o 
   3   7   5      338.30      344.11     12.72 o 
   5   7   5        4.72       -7.14     15.31 o 
   7   7   5      258.60      294.15     31.02 o 
   9   7   5       10.51      -46.73     31.16 o 
 -14   8   5      399.96      374.61     19.76 o 
 -12   8   5      268.17      293.22     13.64 o 
 -10   8   5      904.29      952.68     19.60 o 
  -8   8   5      879.11      873.97     11.26 o 
  -6   8   5      516.58      530.93      6.49 o 
  -4   8   5     2237.76     2268.22     18.76 o 
  -2   8   5     1693.39     1662.00     14.63 o 
   0   8   5      604.20      596.94      9.36 o 
   2   8   5      935.22      937.98     17.52 o 
   4   8   5      715.41      729.93     21.09 o 
   6   8   5        5.77       -6.72     15.58 o 
   8   8   5       21.20       15.78     30.34 o 
 -15   9   5        7.63       15.32     16.00 o 
 -13   9   5       12.06        7.17     11.71 o 
 -11   9   5      109.44       93.77     10.19 o 
  -9   9   5       20.56       18.44      7.98 o 
  -7   9   5      194.08      195.86      5.99 o 
  -5   9   5       10.18        8.03      3.75 o 
  -3   9   5       73.98       80.76      3.56 o 
  -1   9   5       66.55       60.01      4.17 o 
   1   9   5       24.05       11.89      7.91 o 
   3   9   5      111.24      107.71     11.20 o 
   5   9   5       16.25       26.59     20.83 o 
   7   9   5       41.32       39.21     18.44 o 
   9   9   5        0.16      -51.88     35.83 o 
 -14  10   5      111.34      134.19     16.44 o 
 -12  10   5      733.64      718.60     19.94 o 
 -10  10   5      621.23      601.89     21.85 o 
  -8  10   5      625.41      667.08     14.71 o 
  -6  10   5     1436.00     1440.06     15.29 o 
  -4  10   5      708.99      730.68      9.49 o 
  -2  10   5      162.60      178.75      4.85 o 
   0  10   5      696.22      695.45     13.81 o 
   2  10   5      188.27      197.05     16.04 o 
   4  10   5        4.44       14.57     14.88 o 
   6  10   5      265.41      271.37     21.28 o 
   8  10   5       51.58       10.61     21.79 o 
 -13  11   5       90.34       90.00     12.37 o 
 -11  11   5      157.48      148.76     15.44 o 
  -9  11   5       57.41       70.45     13.17 o 
  -7  11   5       49.03       34.48      9.45 o 
  -5  11   5      435.04      445.78     10.55 o 
  -3  11   5      416.96      392.66     10.87 o 
  -1  11   5     1153.66     1143.27     21.96 o 
   1  11   5      604.76      603.09     18.30 o 
   3  11   5      632.94      585.15     25.53 o 
   5  11   5      134.40      102.54     18.29 o 
   7  11   5        8.21        6.02     42.47 o 
 -12  12   5        1.70       -3.53     15.06 o 
 -10  12   5        9.13       19.53     13.94 o 
  -8  12   5       54.68       48.40      8.28 o 
  -6  12   5      143.78      162.41      9.64 o 
  -4  12   5      172.26      202.81      6.37 o 
  -2  12   5        4.86        3.49      6.07 o 
   0  12   5      139.59      138.57      7.40 o 
   2  12   5      213.69      211.42     11.83 o 
   4  12   5      215.74      216.67     40.88 o 
   6  12   5        0.42       -4.64     19.32 o 
 -13  13   5      143.62      146.53     19.01 o 
 -11  13   5      251.87      230.75     18.47 o 
  -9  13   5     1137.75     1090.68     30.76 o 
  -7  13   5     1321.92     1412.25     58.37 o 
  -5  13   5      207.22      221.63     13.72 o 
  -3  13   5      812.66      795.22     15.34 o 
  -1  13   5      229.56      255.14     15.53 o 
   1  13   5        6.75        4.22      8.10 o 
   3  13   5       84.77       94.05     10.47 o 
   5  13   5      106.79      103.06     20.35 o 
 -12  14   5        9.18      -21.80     16.61 o 
 -10  14   5        5.03       12.21     17.92 o 
  -8  14   5        1.66        8.03     18.22 o 
  -6  14   5      126.41      129.11     18.27 o 
  -4  14   5       98.31       84.48     10.00 o 
  -2  14   5       24.33       30.43     10.80 o 
   0  14   5      255.72      248.03     11.97 o 
   2  14   5       69.90       49.01     11.56 o 
   4  14   5       38.87       40.58     10.27 o 
   6  14   5       14.54      -11.51     21.84 o 
 -11  15   5      115.72      108.43     18.46 o 
  -9  15   5       17.04       40.96     20.10 o 
  -7  15   5      132.64      159.26     20.77 o 
  -5  15   5      424.41      470.54     26.52 o 
  -3  15   5       27.57       35.64     16.30 o 
  -1  15   5      346.40      397.87     21.60 o 
   1  15   5      351.01      334.95     14.15 o 
   3  15   5       41.73       48.57     16.72 o 
   5  15   5       19.98        4.87     12.35 o 
 -10  16   5      174.23      154.45     23.95 o 
  -8  16   5      398.54      397.29     27.23 o 
  -6  16   5       48.46       69.81     20.16 o 
  -4  16   5      170.34      187.02     20.64 o 
  -2  16   5      243.67      242.20     27.57 o 
   0  16   5       53.32       56.73     12.70 o 
   2  16   5       59.28       63.70     10.32 o 
   4  16   5       83.56       84.95     21.87 o 
  -7  17   5        3.94       34.82     20.51 o 
  -5  17   5       66.29       65.49     20.61 o 
  -3  17   5       24.40       20.66     24.11 o 
  -1  17   5        6.07       14.90     21.94 o 
   1  17   5        0.03       14.67     14.12 o 
  -6  18   5      125.07      113.58     23.33 o 
  -4  18   5      159.80      170.68     22.70 o 
  -2  18   5      172.12      154.56     28.38 o 
   0  18   5      120.39      108.84     23.71 o 
 -16   0   6      402.54      397.95     27.01 o 
 -14   0   6      629.34      617.83     29.79 o 
 -12   0   6     1125.22     1114.41     24.07 o 
 -10   0   6       75.15       91.80      6.34 o 
  -8   0   6     1943.25     1985.75     26.58 o 
  -6   0   6     1197.12     1215.44     20.17 o 
  -4   0   6       17.58       16.00      5.99 o 
  -2   0   6     1146.77     1199.88     17.39 o 
   0   0   6      233.36      223.67      8.28 o 
   2   0   6      446.57      461.62     13.26 o 
   4   0   6      335.75      336.11     11.85 o 
   6   0   6      341.79      394.05     28.38 o 
   8   0   6      326.17      406.85     31.16 o 
 -15   1   6       17.07       20.52     15.22 o 
 -13   1   6       10.57       11.56     10.64 o 
 -11   1   6      175.04      166.01      7.03 o 
  -9   1   6      157.14      159.52      3.99 o 
  -7   1   6       25.64       31.72      3.96 o 
  -5   1   6     2961.38     2948.63     30.97 o 
  -3   1   6      491.04      471.40      6.55 o 
  -1   1   6       17.39       12.51      3.83 o 
   1   1   6      137.79      140.83      5.12 o 
   3   1   6       18.79       11.55      5.66 o 
   5   1   6        1.25       14.95      7.39 o 
   7   1   6       18.93       16.95     15.05 o 
   9   1   6        0.66      -16.81     19.80 o 
 -16   2   6       12.91       21.42     18.94 o 
 -14   2   6       41.20       43.84     14.50 o 
 -12   2   6      501.75      482.53     13.28 o 
 -10   2   6      507.28      515.24      8.16 o 
  -8   2   6      351.41      357.15      5.88 o 
  -6   2   6     1304.27     1280.77     15.93 o 
  -4   2   6     1462.80     1424.23     16.15 o 
  -2   2   6      512.51      525.29      7.17 o 
   0   2   6      318.12      306.12      7.33 o 
   2   2   6      335.05      330.64      9.66 o 
   4   2   6       91.37       98.43     11.85 o 
   6   2   6       43.86       41.59     10.39 o 
   8   2   6       27.12       38.23     17.07 o 
 -15   3   6      516.39      526.59     26.52 o 
 -13   3   6      299.44      315.30     14.60 o 
 -11   3   6      273.70      300.24      8.45 o 
  -9   3   6      922.14      874.02     11.65 o 
  -7   3   6      480.30      486.42      6.80 o 
  -5   3   6      431.29      437.75      7.43 o 
  -3   3   6      450.14      448.37      7.18 o 
  -1   3   6      682.61      660.29      9.29 o 
   1   3   6      948.40      924.75     16.43 o 
   3   3   6      106.23       88.50      8.72 o 
   5   3   6      406.95      384.65     39.15 o 
   7   3   6      125.29      141.14     15.87 o 
 -14   4   6        2.77       19.27     14.14 o 
 -12   4   6       20.99       46.13      8.96 o 
 -10   4   6        3.36        1.69      4.59 o 
  -8   4   6       41.92       40.10      4.31 o 
  -6   4   6       77.08       79.27      3.83 o 
  -4   4   6        1.47       -5.21      3.47 o 
  -2   4   6       12.53       17.47      4.03 o 
   0   4   6      365.98      345.93      8.53 o 
   2   4   6      138.39      149.90     13.23 o 
   4   4   6       29.73       25.70      8.56 o 
   6   4   6       55.60       53.20     11.88 o 
   8   4   6        0.19       20.83     23.84 o 
 -15   5   6      313.30      309.93     19.50 o 
 -13   5   6      449.99      474.24     17.71 o 
 -11   5   6      580.19      565.45     15.91 o 
  -9   5   6     1492.72     1450.07     19.03 o 
  -7   5   6      339.40      362.02      6.49 o 
  -5   5   6      689.82      677.75      9.70 o 
  -3   5   6      429.70      431.65      7.62 o 
  -1   5   6      537.69      529.40      8.54 o 
   1   5   6      355.25      357.18      8.98 o 
   3   5   6      115.71      114.58     35.73 o 
   5   5   6      264.33      291.65     27.02 o 
   7   5   6       31.22        2.30     27.02 o 
 -14   6   6        3.06        4.38     12.06 o 
 -12   6   6      418.01      409.88     15.65 o 
 -10   6   6       65.90       68.37      7.40 o 
  -8   6   6      173.96      160.95      5.80 o 
  -6   6   6      250.48      259.47      6.11 o 
  -4   6   6      230.30      218.31      6.38 o 
  -2   6   6      833.33      806.66     12.05 o 
   0   6   6      148.92      142.40      8.62 o 
   2   6   6      518.00      516.57     13.86 o 
   4   6   6       34.33       23.81     14.41 o 
   6   6   6        0.66       15.24     26.01 o 
   8   6   6       20.69       40.50     32.10 o 
 -15   7   6        1.45        6.22     18.70 o 
 -13   7   6       48.92       40.32     11.46 o 
 -11   7   6      110.74      133.84     13.29 o 
  -9   7   6       65.17       80.97      7.44 o 
  -7   7   6      490.53      526.53      9.00 o 
  -5   7   6      439.67      443.01      9.50 o 
  -3   7   6      945.26      964.21     13.41 o 
  -1   7   6       60.38       73.71      4.60 o 
   1   7   6       73.44       76.86      8.41 o 
   3   7   6      140.31      145.63     16.04 o 
   5   7   6       16.70       34.34     23.77 o 
   7   7   6       26.61       18.56     28.72 o 
 -14   8   6      369.23      370.74     16.93 o 
 -12   8   6      148.08      173.24     16.09 o 
 -10   8   6      442.67      459.12     16.17 o 
  -8   8   6      913.61      914.94     14.33 o 
  -6   8   6      385.94      387.73      9.68 o 
  -4   8   6      172.91      186.05      6.79 o 
  -2   8   6      991.79      999.53     16.32 o 
   0   8   6      286.17      299.43     11.92 o 
   2   8   6       23.64       27.27     14.03 o 
   4   8   6      540.79      560.88     47.89 o 
   6   8   6      101.32      120.76     28.79 o 
 -13   9   6        0.24      -24.13     16.09 o 
 -11   9   6       58.78       48.57     14.36 o 
  -9   9   6        6.61        5.74      9.41 o 
  -7   9   6        0.66       -7.36      4.91 o 
  -5   9   6      288.85      266.16     12.32 o 
  -3   9   6       73.21       80.96      5.31 o 
  -1   9   6       62.98       76.23      7.87 o 
   1   9   6       38.96       24.88      9.92 o 
   3   9   6        8.26       10.14     24.45 o 
   5   9   6       16.57       28.00     18.10 o 
   7   9   6        0.06      -33.66     31.43 o 
 -12  10   6      308.69      293.98     18.77 o 
 -10  10   6      569.43      566.93     22.86 o 
  -8  10   6      222.82      232.20     10.68 o 
  -6  10   6      667.83      655.95     13.11 o 
  -4  10   6      729.82      736.13     18.27 o 
  -2  10   6      200.79      227.00     10.94 o 
   0  10   6       52.18       43.77     11.09 o 
   2  10   6       66.52       66.89     20.62 o 
   4  10   6       13.14       16.17     30.78 o 
   6  10   6       47.37       37.58     21.18 o 
 -13  11   6      128.79      129.08     26.29 o 
 -11  11   6       13.13       22.11     14.89 o 
  -9  11   6      196.47      216.22     16.53 o 
  -7  11   6      155.17      146.90     12.03 o 
  -5  11   6      320.63      326.96     14.19 o 
  -3  11   6      122.65      142.83      9.34 o 
  -1  11   6      244.69      237.29     17.73 o 
   1  11   6      352.65      385.46     18.76 o 
   3  11   6       76.19       67.93     18.28 o 
   5  11   6       67.01       45.33     20.13 o 
 -12  12   6        1.77       16.97     16.86 o 
 -10  12   6       29.25       23.24     15.45 o 
  -8  12   6        4.05       -3.76     15.06 o 
  -6  12   6       12.02        1.02      8.97 o 
  -4  12   6       13.36       15.85      9.01 o 
  -2  12   6       32.36       60.74      9.00 o 
   0  12   6      238.01      243.44     14.67 o 
   2  12   6       58.94       57.87     11.73 o 
   4  12   6       43.75       34.86     19.71 o 
 -11  13   6      202.00      177.49     18.85 o 
  -9  13   6      401.39      418.44     21.03 o 
  -7  13   6      437.96      434.72     20.35 o 
  -5  13   6      111.13      126.39     13.68 o 
  -3  13   6      473.57      467.56     26.70 o 
  -1  13   6      106.38      101.16     16.20 o 
   1  13   6       26.85       23.03     13.32 o 
   3  13   6      119.90      114.31     12.21 o 
 -10  14   6       16.47        2.91     16.70 o 
  -8  14   6       12.72       21.61     15.48 o 
  -6  14   6       65.91       47.08     17.47 o 
  -4  14   6        3.53        8.95     13.11 o 
  -2  14   6        6.03        7.00     12.00 o 
   0  14   6      182.85      173.06     14.84 o 
   2  14   6       59.84       58.96     13.66 o 
  -9  15   6        9.02       -3.72     16.59 o 
  -7  15   6       20.95        6.09     27.22 o 
  -5  15   6      248.86      283.96     40.03 o 
  -3  15   6        1.97      -18.63     15.51 o 
  -1  15   6       34.96       45.92     12.24 o 
   1  15   6      178.98      172.96     15.47 o 
  -8  16   6      155.82      177.53     21.43 o 
  -6  16   6      191.85      208.18     22.89 o 
  -4  16   6       94.85       67.67     18.80 o 
  -2  16   6      225.54      221.71     19.10 o 
   0  16   6       75.10       96.90     18.71 o 
  -5  17   6        3.32       -1.17     20.20 o 
  -3  17   6       18.47        6.91     18.09 o 
 -14   0   7      200.06      195.74     27.70 o 
 -12   0   7      550.22      536.88     24.45 o 
 -10   0   7      603.20      588.81     21.79 o 
  -8   0   7      441.57      486.37     32.37 o 
  -6   0   7      182.40      189.12     27.99 o 
  -4   0   7       13.05        5.79     12.21 o 
  -2   0   7      628.87      631.43     15.33 o 
   0   0   7      132.34      126.56      8.22 o 
   2   0   7       50.36       55.53     11.37 o 
   4   0   7      507.59      488.47     31.09 o 
   6   0   7      182.57      142.91     24.59 o 
 -15   1   7        1.50      -26.70     17.80 o 
 -13   1   7       15.59       -3.24     10.83 o 
 -11   1   7       48.50       65.98      9.64 o 
  -9   1   7       95.90       79.53     22.42 o 
  -7   1   7       14.47       19.29      8.57 o 
  -5   1   7      670.14      626.36     18.42 o 
  -3   1   7       73.40       68.05      7.94 o 
  -1   1   7        0.92        1.87      5.80 o 
   1   1   7      346.99      319.94     11.61 o 
   3   1   7        4.00       13.25      9.90 o 
   5   1   7       55.21       32.33     16.36 o 
 -14   2   7       41.15       48.85     17.21 o 
 -12   2   7       72.32       83.97     10.72 o 
 -10   2   7      271.25      287.48     11.49 o 
  -8   2   7       79.09      106.66     15.88 o 
  -6   2   7      516.08      487.04     16.13 o 
  -4   2   7     1042.26      999.34     17.33 o 
  -2   2   7      188.40      189.47      6.92 o 
   0   2   7      183.85      192.39      8.41 o 
   2   2   7      111.44       92.19     14.83 o 
   4   2   7       36.23       48.17     11.69 o 
   6   2   7       35.46       25.55     15.44 o 
 -15   3   7      182.79      163.30     20.12 o 
 -13   3   7      278.53      265.32     15.16 o 
 -11   3   7      269.91      296.89     18.13 o 
  -9   3   7      660.15      582.46     19.25 o 
  -7   3   7      417.51      442.85     14.71 o 
  -5   3   7       69.41       88.27      9.10 o 
  -3   3   7      411.55      408.14      9.45 o 
  -1   3   7       89.37       97.26      7.39 o 
   1   3   7       63.32       90.44     10.61 o 
   3   3   7       45.84       41.44     11.09 o 
   5   3   7       88.39       69.95     14.43 o 
 -14   4   7        0.75       -6.30     13.00 o 
 -12   4   7       11.96       12.05     16.00 o 
 -10   4   7      136.45      122.98     12.73 o 
  -8   4   7        5.90        4.09      8.39 o 
  -6   4   7        0.69        6.52     10.36 o 
  -4   4   7       53.53       88.22      7.82 o 
  -2   4   7        0.08        2.34      6.88 o 
   0   4   7       61.93       48.74      6.86 o 
   2   4   7        1.45       -9.33     14.20 o 
   4   4   7        4.07       12.26     12.44 o 
   6   4   7       14.67       -2.54     14.06 o 
 -13   5   7      303.70      304.48     22.06 o 
 -11   5   7       39.00       51.04     12.53 o 
  -9   5   7      207.82      212.48     13.55 o 
  -7   5   7      366.42      409.87     15.31 o 
  -5   5   7      352.18      386.09     20.54 o 
  -3   5   7      366.96      414.27     10.93 o 
  -1   5   7      352.21      350.61     12.34 o 
   1   5   7      333.04      313.14     21.95 o 
   3   5   7       65.40       54.49     15.71 o 
   5   5   7       65.48       71.40     20.49 o 
 -14   6   7        4.52        8.55     18.73 o 
 -12   6   7      161.20      141.59     18.75 o 
 -10   6   7      140.14      137.93     13.68 o 
  -8   6   7       72.39       74.81      9.43 o 
  -6   6   7      616.46      559.99     19.31 o 
  -4   6   7      160.38      182.18     10.34 o 
  -2   6   7      104.47      103.43      8.05 o 
   0   6   7        8.27       18.31      9.43 o 
   2   6   7       11.50       -1.34     11.80 o 
   4   6   7        0.48      -16.25     10.83 o 
 -13   7   7       40.15       55.78     18.85 o 
 -11   7   7      217.54      219.49     20.20 o 
  -9   7   7       63.98       68.71     12.43 o 
  -7   7   7      261.96      251.49     10.46 o 
  -5   7   7       76.30      107.01     13.11 o 
  -3   7   7      160.42      183.97     10.72 o 
  -1   7   7       10.76       23.16      9.71 o 
   1   7   7       11.80       24.08     10.47 o 
   3   7   7      140.29      122.08     12.16 o 
   5   7   7       29.33       34.75     29.39 o 
 -12   8   7      109.78       90.99     18.75 o 
 -10   8   7      289.40      303.94     20.92 o 
  -8   8   7      366.83      343.13     16.46 o 
  -6   8   7      260.06      252.49     16.70 o 
  -4   8   7       32.34       38.61     12.00 o 
  -2   8   7      107.90      112.57      9.91 o 
   0   8   7      456.83      453.01     17.94 o 
   2   8   7        1.91       14.19     18.19 o 
   4   8   7      119.95      140.54     28.85 o 
 -13   9   7        3.47      -11.59     18.39 o 
 -11   9   7        1.72       -2.76     17.38 o 
  -9   9   7        0.11       14.73     10.70 o 
  -7   9   7        0.20       -8.25     11.28 o 
  -5   9   7       29.22        9.06     15.28 o 
  -3   9   7      108.04       98.90     17.37 o 
  -1   9   7       15.18       15.73     11.52 o 
   1   9   7       44.85       22.28     11.39 o 
   3   9   7       38.78       34.48     18.14 o 
 -12  10   7       57.75       55.83     20.56 o 
 -10  10   7       95.91      127.85     19.34 o 
  -8  10   7       16.97       21.59     12.80 o 
  -6  10   7      293.62      322.82     13.26 o 
  -4  10   7      271.63      287.82     24.79 o 
  -2  10   7       52.80       47.76     12.68 o 
   0  10   7      278.25      285.21     25.30 o 
   2  10   7      252.34      264.21     15.79 o 
   4  10   7        0.89      -39.84     39.86 o 
 -11  11   7      139.80      145.91     21.91 o 
  -9  11   7      344.65      301.52     22.66 o 
  -7  11   7      159.05      149.72     14.50 o 
  -5  11   7        9.29        6.91     11.39 o 
  -3  11   7       86.30       72.30     24.32 o 
  -1  11   7       15.81       12.02     17.60 o 
   1  11   7        1.94       -1.41     12.36 o 
   3  11   7       12.75      -10.08     19.66 o 
 -10  12   7       61.69       77.43     20.90 o 
  -8  12   7      110.33      103.33     32.95 o 
  -6  12   7        5.61       14.33     18.03 o 
  -4  12   7       26.03        8.19     10.88 o 
  -2  12   7        0.41      -12.35     33.42 o 
   0  12   7        5.77        1.27     13.06 o 
   2  12   7       19.33        5.72     21.70 o 
  -9  13   7       10.61       60.17     20.57 o 
  -7  13   7      281.72      323.00     28.79 o 
  -5  13   7       49.05       54.84     13.45 o 
  -3  13   7      291.10      329.31     37.39 o 
  -1  13   7      244.59      249.40     17.20 o 
   1  13   7       51.70       40.51     14.11 o 
  -8  14   7        0.52       -7.84     20.10 o 
  -6  14   7        1.42       16.24     18.51 o 
  -4  14   7       96.70      108.62     14.00 o 
  -2  14   7       15.71       15.68     18.60 o 
 -12   0   8      214.20      243.96     30.61 o 
 -10   0   8       88.10       98.41     26.14 o 
  -8   0   8      276.68      338.18     31.43 o 
  -6   0   8      907.06      895.12     46.53 o 
  -4   0   8      222.22      242.52     30.82 o 
  -2   0   8      201.24      200.14     25.40 o 
   0   0   8      127.95      137.36     22.76 o 
   2   0   8        2.55       -0.61     20.66 o 
   4   0   8        2.06       33.66     22.42 o 
 -13   1   8        7.15      -11.70     12.96 o 
 -11   1   8        2.61        7.43     17.34 o 
  -9   1   8       43.89       48.71     17.65 o 
  -7   1   8       53.61       39.97     17.16 o 
  -5   1   8        5.46        0.26     30.17 o 
  -3   1   8       41.42       39.82     15.90 o 
  -1   1   8        8.03       -7.02     14.68 o 
   1   1   8       39.34       18.71     14.53 o 
   3   1   8       15.59       23.83     19.37 o 
 -12   2   8        9.00        3.21     12.42 o 
 -10   2   8      101.54      105.66     18.99 o 
  -8   2   8      166.40      182.40     19.75 o 
  -6   2   8        6.99        3.19     16.75 o 
  -4   2   8       34.43       56.72     13.34 o 
  -2   2   8       72.82       46.24     15.46 o 
   0   2   8      112.71      101.54     15.76 o 
   2   2   8       26.71       38.74     15.40 o 
 -13   3   8       97.17       83.45     17.94 o 
 -11   3   8      239.37      245.09     14.44 o 
  -9   3   8      126.19      127.69     19.38 o 
  -7   3   8      340.04      332.19     21.72 o 
  -5   3   8      207.47      214.00     14.96 o 
  -3   3   8      111.24      106.99     16.44 o 
  -1   3   8       20.40       15.25     14.62 o 
   1   3   8        9.96       17.49     14.74 o 
   3   3   8       20.66       19.99     15.01 o 
 -12   4   8        8.57       -4.27     13.26 o 
 -10   4   8       28.69       37.11     17.74 o 
  -8   4   8       12.11        5.43     19.57 o 
  -6   4   8       11.29       -0.99     16.28 o 
  -4   4   8        0.82        2.30     15.19 o 
  -2   4   8        9.17       14.98     14.77 o 
   0   4   8       12.34       14.60     15.02 o 
   2   4   8        0.95        3.46     14.37 o 
 -13   5   8       96.21      114.72     19.74 o 
 -11   5   8       86.37      100.35     13.98 o 
  -9   5   8       97.86       90.88     17.96 o 
  -7   5   8      228.41      266.59     31.93 o 
  -5   5   8      155.50      145.12     17.86 o 
  -3   5   8       98.20       82.38     13.27 o 
  -1   5   8      194.16      171.10     16.48 o 
   1   5   8       99.67       86.91     15.28 o 
   3   5   8       20.16       12.07     18.32 o 
 -12   6   8       81.14       74.40     18.29 o 
 -10   6   8      188.87      179.57     14.50 o 
  -8   6   8       13.83       -2.75     17.04 o 
  -6   6   8       20.96       24.10     16.53 o 
  -4   6   8       23.44        9.44     18.86 o 
  -2   6   8        1.88       20.11     12.49 o 
   0   6   8        7.28        4.80     14.73 o 
   2   6   8       36.31       19.27     13.73 o 
 -11   7   8      102.87      119.70     18.19 o 
  -9   7   8       12.80       13.15     11.67 o 
  -7   7   8       18.52       25.26     16.59 o 
  -5   7   8        1.99       26.27     16.40 o 
  -3   7   8       53.24       57.05     11.93 o 
  -1   7   8       27.45       47.39     12.98 o 
   1   7   8        7.62        2.98     13.57 o 
 -10   8   8       81.34       88.05     17.03 o 
  -8   8   8      143.63      157.56     19.71 o 
  -6   8   8      153.29      141.49     15.35 o 
  -4   8   8      295.13      292.93     17.15 o 
  -2   8   8       11.89        6.88     13.01 o 
   0   8   8       95.63       93.65     13.46 o 
  -9   9   8        0.39       -3.07     11.44 o 
  -7   9   8        1.66        4.21     13.87 o 
  -5   9   8       21.31       36.80     17.98 o 
  -3   9   8       25.37       26.85     16.82 o 
  -1   9   8       11.83        4.88     12.78 o 
   1   9   8        1.43       -5.53     17.88 o 
  -8  10   8       16.33       29.39     12.93 o 
  -6  10   8        9.65       25.92     18.16 o 
  -4  10   8      151.94      174.80     19.93 o 
  -2  10   8       74.78       69.88     14.79 o 
   0  10   8       42.13       43.53     13.66 o 
  -7  11   8      144.30      120.01     20.10 o 
  -5  11   8       66.57       87.92     19.30 o 
  -3  11   8        5.86       15.42     17.77 o 
  -6  12   8        6.53       27.81     26.48 o 
  -4  12   8       20.40       29.64     19.32 o 
 -10   0   9       27.44       56.76     29.19 o 
  -8   0   9      117.63      159.17     31.09 o 
  -6   0   9      573.82      587.36     43.55 o 
  -4   0   9       44.49       53.51     27.97 o 
  -2   0   9       24.67        2.17     24.86 o 
   0   0   9       64.33       63.87     25.33 o 
 -11   1   9        8.91      -23.83     19.73 o 
  -9   1   9       48.70       24.69     20.71 o 
  -7   1   9       43.76       26.87     20.49 o 
  -5   1   9       13.20       -9.45     18.03 o 
  -3   1   9       16.32       14.30     17.60 o 
  -1   1   9       13.90        7.96     17.43 o 
 -10   2   9       37.94       40.23     20.39 o 
  -8   2   9       20.82       39.37     20.04 o 
  -6   2   9       11.35        1.03     19.27 o 
  -4   2   9       31.86       34.59     18.53 o 
  -2   2   9       11.33       19.75     17.78 o 
  -9   3   9       49.44       48.10     43.82 o 
  -7   3   9      101.39       78.60     20.92 o 
  -5   3   9      104.17       76.64     19.19 o 
  -3   3   9       32.58       36.31     37.45 o 
  -1   3   9       61.63       44.43     17.90 o 
 -10   4   9        1.06       -6.70     19.62 o 
  -8   4   9        2.58       15.28     21.81 o 
  -6   4   9       10.29      -21.47     18.39 o 
  -4   4   9        5.84       13.79     18.41 o 
  -2   4   9        4.31      -18.63     28.07 o 
  -9   5   9       69.71       73.82     20.58 o 
  -7   5   9       46.40       57.68     19.43 o 
  -5   5   9       91.95       69.52     19.43 o 
  -3   5   9       14.54      -14.64     22.75 o 
  -8   6   9        5.57        6.93     18.75 o 
  -6   6   9        0.79        3.34     18.74 o 
  -4   6   9        1.32       17.39     17.92 o 
  -2   6   9       89.72       74.34     13.82 o 
  -7   7   9        4.69       15.01     19.43 o 
  -5   7   9        0.39       20.39     18.64 o 
                                                 
